# Supplementary material for: SARS-CoV-2 variants-associated outbreaks of COVID-19 in a tertiary institution, North-Central Nigeria: Implications for epidemic control
Source: PLoS One. 2023 Jan 25;18(1):e0280756. doi: 10.1371/journal.pone.0280756 (PMC9876355; doi:10.1371/journal.pone.0280756)
Supplement: S1 Data — (XLSX) [file pone.0280756.s003.xlsx]

## Sheet: Raw data
SN	AGE (YEARS)	SEX	CASE STATUS	Flu-like	Gastrointestinal	Non-specific	Chemosensory	Asymptomatic	Days post-infection	LOCAL TRAVEL WITHIN THE LAST 14 DAYS	CONTACT WITH SUSPECTED CASE IN THE LAST 14 DAYS	ATTENDED PUBLIC GATHERING IN LAST 14 DAYS	PATIENT VISITED OUTPATIENT TREATMET FACILITY	PREGNANCY	HYPERTENSION	OVERWEIGHT	HEART DISEASE	ASTHMA REQUIREING MEDICATION	CHRONIC LUNG DISEASE	DIABETES	DO YOU SMOKE?	HIV	Patient Occupation	FACULTY	DEPARTMENT	COURSE OF STUDY	LEVEL	COVID-19 TEST RESULT	INITIAL/REPEAT/ FOLLOW UP	CT Value qRT-PCR Target (E-GENE)	CT Value qRT-PCR RDRP-GENE	CT Value qRT-N-GENE	CT Value qRT-ORF-1	Average CT-value
1	27	Male	N/A	No	No	No	No	Yes		0	0	0	0	0	0	0	0	0	0	0	0	0	Other	0	0	0	0	NEGATIVE	INITIAL
2	73	Male	N/A	No	No	No	No	Yes		0	0	0	0	0	0	0	0	0	0	0	0	0	Other	0	0	0	0	NEGATIVE	INITIAL
3	67	Female	N/A	No	No	No	No	Yes		0	0	0	0	0	0	0	0	0	0	0	0	0	Other	0	0	0	0	NEGATIVE	INITIAL
4	24	Female	Suspected	No	No	No	No	Yes		No	No	No	No	No	No	No	No	No	No	No	No	No	Other	0	0	0	0	NEGATIVE	INITIAL
5	22	Female	Suspected	Yes	Yes	No	No	No	2	Yes	No	No	No	No	No	No	No	No	No	No	No	No	Other	0	0	0	0	POSITIVE	INITIAL	14.46	20.85	12.79		16.0333
6	43	Male	Suspected	No	No	No	No	Yes		No	No	No	No	No	No	No	No	No	No	No	No	No	Other	0	0	0	0	POSITIVE	INITIAL			32.52		32.52
7	43	Female	Suspected	Yes	No	No	No	No		No	No	No	No	No	No	No	No	No	No	No	No	No	Other	0	0	0	0	POSITIVE	INITIAL	26.42	31.25	25.31		27.66
8	49	Male	Suspected	Yes	No	No	No	No	5	No	No	Yes	No	No	Yes	No	No	No	No	No	No	No	Other	0	0	0	0	POSITIVE	INITIAL			37.66		37.66
9	19	Male	Suspected	Yes	Yes	No	Yes	No	4	No	No	No	No	No	No	No	No	No	No	No	No	No	Student	0	0	0	0	POSITIVE	INITIAL	25.39	29.36	24.52		26.4233
10	54	Female	Suspected	No	No	Yes	No	No		No	No	No	No	No	No	No	No	No	No	No	No	No	Student	0	0	0	0	NEGATIVE	INITIAL
11	21	Female	Probable	No	No	No	No	Yes		No	No	No	No	No	No	No	No	No	No	No	No	No	Student	0	0	0	0	POSITIVE	INITIAL			36.59		36.59
12	23	Female	Probable	No	No	No	No	Yes		No	No	No	No	No	No	No	No	No	No	No	No	No	Student	0	0	0	0	POSITIVE	INITIAL			38.51		38.51
13	18	Female	Suspected	Yes	No	Yes	No	No	10	No	No	Yes	No	No	No	No	No	No	No	No	No	No	Student	0	0	0	0	POSITIVE	INITIAL	24.75	32.33	23.77		26.95
14	22	Female	Suspected	Yes	Yes	Yes	Yes	No	7	Yes	No	No	No	No	No	No	No	No	No	No	No	No	Student	0	0	0	0	POSITIVE	INITIAL	37.18	36.97	32.94		35.6967
15	23	Female	Probable	No	No	Yes	No	No		No	No	No	No	No	No	No	No	No	No	No	No	No	Student	0	0	0	0	NEGATIVE	INITIAL
16	20	Male	Probable	No	No	Yes	No	No	1	No	No	No	No	No	No	No	No	No	No	No	No	No	Student	0	0	0	0	NEGATIVE	INITIAL
17	24	Female	Probable	Yes	No	No	No	No		No	No	No	No	No	No	No	No	No	No	No	No	No	Student	0	0	0	0	NEGATIVE	INITIAL
18	22	Female	Probable	No	No	No	No	Yes		Yes	No	Yes	No	No	No	No	No	No	No	No	No	No	Student	0	0	0	0	NEGATIVE	INITIAL
19	20	Female	Suspected	Yes	No	Yes	Yes	No	1	No	No	Yes	No	No	No	No	No	No	No	No	No	No	Student	0	0	0	0	NEGATIVE	INITIAL
20	26	Male	Suspected	Yes	No	Yes	No	No	2	No	No	No	No	No	No	No	No	No	No	No	No	No	Student	0	0	0	0	NEGATIVE	INITIAL
21	18	Male	Suspected	Yes	Yes	Yes	Yes	No	0	Yes	Yes	Yes	Yes	No	No	No	No	Yes	No	No	No	No	Student	0	0	0	0	POSITIVE	INITIAL	16.68	21.22	16.15		18.0167
22	21	Male	Suspected	Yes	Yes	Yes	No	No	3	Yes	No	Yes	No	No	No	No	No	No	No	No	No	No	Student	0	0	0	0	POSITIVE	INITIAL	21.62	25.11	20.65		22.46
23	23	Female	Probable	Yes	Yes	Yes	No	No	3	Yes	Yes	No	No	No	No	No	No	Yes	No	No	No	No	Student	0	0	0	0	POSITIVE	INITIAL			33.7		33.7
24	21	Female	N/A	No	No	No	No	Yes		0	0	0	0	0	0	0	0	0	0	0	0	0	Student	0	0	0	0	POSITIVE	INITIAL			35.14		35.14
25	21	Female	Suspected	Yes	No	Yes	Yes	No	5	Yes	Yes	Yes	No	No	No	No	No	No	No	No	No	No	Student	0	0	0	0	POSITIVE	INITIAL	33.9		29.86		31.88
26	22	Male	Suspected	Yes	No	Yes	No	No	7	No	No	No	No	No	No	No	No	No	No	No	No	No	Student	0	0	0	0	NEGATIVE	INITIAL
27	18	Female	Suspected	Yes	Yes	Yes	Yes	No	7	Yes	No	No	No	No	No	No	No	No	No	No	No	No	Student	0	0	0	0	NEGATIVE
28	26	Male	Suspected	Yes	No	Yes	Yes	No	14	No	No	Yes	No	No	No	No	No	No	No	No	No	No	Student	0	0	0	0	NEGATIVE	INITIAL
29	17	Female	Suspected	No	No	Yes	No	No	4	No	No	Yes	No	No	No	Yes	No	No	No	No	No	No	Student	0	0	0	0	NEGATIVE	INITIAL
30	19	Male	Suspected	Yes	Yes	Yes	Yes	No	7	No	No	No	No	No	Yes	No	No	Yes	No	No	No	No	Student	0	0	0	0	POSITIVE	INITIAL	28.23	31.26	26.31		28.6
31	34	Male	Suspected	Yes	Yes	Yes	Yes	No	12	Yes	Yes	Yes	No	No	Yes	No	No	No	No	No	No	No	Other	Basic Clin. Sci.	Pharmacology	N/A	N/A	POSITIVE	INITIAL	34.3	36.6	30.53		33.81
32	19	Male	Suspected	No	No	No	Yes	No	1	Yes	No	No	No	No	No	No	No	No	No	No	No	No	Student	0	0	0	0	POSITIVE	INITIAL			31.43		31.43
33	19	Female	Suspected	Yes	Yes	Yes	Yes	No	4	Yes	No	Yes	No	No	No	No	No	No	No	No	No	No	Student	0	0	0	0	POSITIVE	INITIAL	18.35	22.32	15.6		18.7567
34	20	Female	Suspected	Yes	No	Yes	Yes	No	5	No	No	No	No	No	No	No	No	No	No	No	No	No	Student	0	0	0	0	POSITIVE	INITIAL	23.26	23.65	21.99		22.9667
35	17	Female	Suspected	No	No	Yes	Yes	No	3	No	No	No	No	No	No	No	No	No	No	No	No	No	Student	0	0	0	0	POSITIVE	INITIAL	19.97	23.39	19.03		20.7967
36	18	Female	Suspected	Yes	No	No	No	No	7	Yes	No	No	No	No	No	No	No	Yes	No	No	No	No	Student	0	0	0	0	POSITIVE	INITIAL	28.86	33.86	27.09		29.9367
37	22	Female	Suspected	Yes	Yes	Yes	No	No	0	No	No	No	No	No	No	No	No	No	No	No	No	No	Student	0	0	0	0	POSITIVE	INITIAL	40.33		29.34		34.835
38	0	Female	Suspected	No	No	No	No	Yes		0	0	0	0	0	0	0	0	0	0	0	0	0	Student	0	0	0	0	POSITIVE	INITIAL	27.24	29.86	25.97		27.69
39	22	Male	Suspected	No	No	No	No	Yes		No	No	No	No	No	No	No	No	No	No	No	No	No	Student	0	0	0	0	NEGATIVE	INITIAL
40	24	Female	Suspected	Yes	No	Yes	Yes	No	9	No	No	No	No	No	No	No	No	No	No	No	No	No	Student	0	0	0	0	NEGATIVE	INITIAL
41	21	Male	Suspected	No	No	No	No	Yes		No	No	No	No	No	No	No	No	No	No	No	No	No	Student	0	0	0	0	NEGATIVE	INITIAL
42	19	Female	Suspected	No	No	No	Yes	No	9	Yes	0	No	No	No	No	No	No	No	No	No	No	No	Student	0	0	0	0	POSITIVE	INITIAL			33.22		33.22
43	22	Male	Suspected	Yes	Yes	Yes	No	No	4	No	No	No	No	No	No	No	No	No	No	No	No	No	Student	0	0	0	0	NEGATIVE	INITIAL
44	21	Male	Suspected	No	No	No	No	Yes		No	No	No	No	No	No	No	No	No	No	No	No	No	Student	0	0	0	0	NEGATIVE	INITIAL
45	21	Female	Suspected	Yes	Yes	Yes	Yes	No	7	Yes	No	No	No	No	No	No	No	No	No	No	No	No	Student	0	0	0	0	POSITIVE	INITIAL	16.18	18.87	14.72		16.59
46	23	Male	Suspected	No	No	No	No	Yes		No	No	No	No	No	No	No	No	No	No	No	No	No	Student	0	0	0	0	POSITIVE	INITIAL			34.5		34.5
47	21	Male	Suspected	No	No	No	No	Yes		Yes	0	0	0	No	No	No	No	No	No	No	No	No	Student	0	0	0	0	POSITIVE	INITIAL			35.45		35.45
48	21	Female	Suspected	No	Yes	Yes	Yes	No	10	No	No	No	No	No	Yes	No	No	No	No	No	No	No	Student	0	0	0	0	POSITIVE	INITIAL			34.91		34.91
49	20	Male	Suspected	Yes	No	Yes	No	No	15	No	No	No	No	No	No	No	No	No	No	No	No	No	Student	0	0	0	0	POSITIVE	INITIAL			32.35		32.35
50	35	Female	Probable	Yes	No	No	No	No		No	No	No	No	No	No	No	No	No	No	No	No	No	Other	0	0	0	0	POSITIVE	INITIAL	33.8	32.47	25.27		30.5133
51	20	Female	Probable	No	No	No	No	Yes		No	No	No	No	No	No	No	No	No	No	No	No	No	Student	0	0	0	0	NEGATIVE	INITIAL
52	17	Male	Probable	No	No	No	No	Yes		No	No	No	No	No	No	No	No	No	No	No	No	No	Student	0	0	0	0	POSITIVE	INITIAL	17.15	21.43	16.59		18.39
53	23	Female	Probable	Yes	No	Yes	No	No		No	No	No	No	No	No	No	No	No	No	No	No	No	Student	0	0	0	0	NEGATIVE	INITIAL
54	20	Female	Probable	Yes	No	Yes	Yes	No	4	No	No	Yes	No	No	No	No	No	No	No	No	No	No	Student	0	0	0	0	POSITIVE	INITIAL			33.54		33.54
55	18	Male	Probable	No	No	No	No	Yes		No	No	No	No	No	No	No	No	No	No	No	No	No	Student	0	0	0	0	POSITIVE	INITIAL	16.51	21.03	16.34		17.96
56	20	Male	Suspected	Yes	No	Yes	Yes	No	2	No	No	Yes	No	No	No	No	No	No	No	No	No	No	Student	0	0	0	0	POSITIVE	INITIAL			34.86		34.86
57	21	Female	Suspected	Yes	No	Yes	Yes	No	8	Yes	No	Yes	No	No	No	No	No	No	No	No	No	No	Student	0	0	0	0	POSITIVE	INITIAL	25.35	29.24	25.32		26.6367
58	35	Male	Suspected	No	No	No	No	Yes		Yes	Yes	Yes	No	No	No	No	No	No	No	No	Yes	No	Other	0	0	0	0	POSITIVE	INITIAL	34.72		35.06		34.89
59	27	Female	Probable	Yes	No	Yes	Yes	No	9	No	No	No	No	No	No	No	No	No	No	No	No	No	Student	0	0	0	0	POSITIVE	INITIAL	27.02	29.82	26.35		27.73
60	26	Male	Probable	No	No	No	No	Yes		No	Yes	No	No	No	No	No	No	No	No	No	No	No	Other	0	0	0	0	NEGATIVE	INITIAL
61	40	Male	Probable	No	No	No	No	Yes		No	Yes	Yes	Yes	No	No	No	No	No	No	No	No	No	Other	0	0	0	0	NEGATIVE	INITIAL
62	17	Female	Suspected	Yes	Yes	Yes	Yes	No	14	No	No	No	No	No	No	No	No	No	No	No	No	No	Student	Engineering	Chem Eng	Chem Eng	100	POSITIVE	INITIAL	21.12	26.4	20.33		22.6167
63	19	Female	Suspected	No	No	Yes	No	No		No	No	No	No	No	No	No	No	No	No	No	No	No	Student	Agriculture	Agriculture	Agriculture	100	POSITIVE	INITIAL	24.92	28.85	24.61		26.1267
64	22	Female	Suspected	Yes	Yes	Yes	Yes	No	18	No	No	No	No	No	No	No	No	No	No	No	No	No	Student	Basic Med Sci	Physiology	Physiology	400	POSITIVE	INITIAL	13.92	18.88	13.94		15.58
65	18	Female	Suspected	Yes	Yes	No	Yes	No	6	No	No	No	No	No	No	No	No	No	No	No	No	No	Student	Education	Educ. Mgt	Educ. Mgt	200	POSITIVE	INITIAL	30.69	38.49	28.93		32.7033
66	20	Female	Suspected	Yes	No	Yes	Yes	No	6	No	No	Yes	No	No	No	No	No	No	No	No	No	No	Student	Life Sciences	Microbiology	Microbiology	200	POSITIVE	INITIAL	12.85	17.42	11.99		14.0867
67	21	Female	Suspected	No	No	Yes	No	No	5	No	No	No	No	No	No	No	No	No	No	No	No	No	Student	Life Sciences	Plant Biology	Plant Biology	400	POSITIVE	INITIAL	28.47		25.59		27.03
68	22	Female	Suspected	Yes	Yes	Yes	No	No	5	No	No	No	No	No	No	No	No	No	No	No	No	No	Student	Arts	Hist. & Intl Studies	Hist. & Intl Studies	200	POSITIVE	INITIAL	23.81	40.24	25.76		29.9367
69	18	Female	Suspected	Yes	No	Yes	No	No	5	No	No	Yes	No	No	No	No	No	No	No	No	No	No	Student	Engineering	Mech Eng	Mech Eng	300	POSITIVE	INITIAL	24.79	28.19	22.47		25.15
70	20	Female	Suspected	Yes	No	Yes	No	No	5	No	No	Yes	0	No	No	No	No	No	No	No	No	No	Student	Agriculture	Food Science	Home Economics	300	POSITIVE	INITIAL		42.11	26.2		34.155
71	20	Female	Suspected	No	No	Yes	Yes	No	4	No	No	Yes	No	No	No	No	No	No	No	No	No	No	Student	Arts	Hist. & Intl Studies	Hist. & Intl Studies	200	POSITIVE	INITIAL	39.93	37.97	33.61		37.17
72	17	Female	Suspected	Yes	No	Yes	Yes	No		Yes	No	Yes	No	No	No	No	No	Yes	No	No	No	No	Student	Arts	Hist. & Intl Studies	International Relations	200	POSITIVE	INITIAL	27.03	29.26	25.93		27.4067
73	22	Female	Suspected	Yes	No	No	Yes	No	5	No	No	No	No	No	No	No	No	No	No	No	No	No	Student	Agriculture	Agriculture	Crop Production	400	POSITIVE	INITIAL			32.93		32.93
74	26	Female	Suspected	Yes	No	Yes	Yes	No		No	No	Yes	No	No	No	No	No	No	No	No	No	No	Student	Arts	Performing Arts	Performing Arts	400	POSITIVE	INITIAL	26.76	28.89	25.43		27.0267
75	19	Female	Suspected	Yes	No	Yes	No	No	3	Yes	No	Yes	No	No	No	No	No	No	No	No	No	No	Student	Life Sciences	Plant Biology	Plant Biology	200	POSITIVE	INITIAL	15.82	18.67	15.37		16.62
76	33	Female	Suspected	No	No	No	No	Yes		No	No	Yes	No	Yes	No	No	No	No	No	No	No	No	Other	0	0	0	0	POSITIVE	INITIAL	32.5		30.8		31.65
77	92	Female	Suspected	Yes	No	Yes	Yes	No		No	No	No	No	No	Yes	No	No	No	No	No	No	No	Other	0	0	0	0	POSITIVE	INITIAL	37.62	39.1	32.61		36.4433
78	22	Male	Suspected	Yes	Yes	Yes	Yes	No	5	No	No	Yes	No	No	No	No	No	No	No	No	No	No	Student	Clinical Sciences	Medicine & Surgery	Medicine & Surgery	500	POSITIVE	INITIAL	19.73	22.74	19.01		20.4933
79	23	Male	Suspected	Yes	No	Yes	Yes	No	7	No	No	Yes	No	No	No	No	No	No	No	No	No	Yes	Student	Clinical Sciences	Medicine & Surgery	Medicine & Surgery	500	POSITIVE	INITIAL			32.83		32.83
80	35	Female	Confirmed	No	No	Yes	No	No	9	No	No	No	No	No	No	No	No	No	No	No	No	No	Other	0	0	0	0	POSITIVE	FOLLOW UP			34.34		34.34
81	19	Male	Suspected	Yes	No	Yes	Yes	No	3	No	No	Yes	No	No	No	No	No	No	No	No	No	No	Student	Engineering	Mech Eng	Mech Eng	300	NEGATIVE	INITIAL
82	22	Female	Suspected	Yes	Yes	Yes	Yes	No	8	No	No	No	No	No	No	No	No	No	No	No	No	No	Student	Agriculture	Agriculture	Agriculture	300	POSITIVE	INITIAL	32.7	39.82	32.73		35.0833
83	20	Female	Suspected	No	Yes	Yes	Yes	No	2	Yes	No	No	No	No	No	No	No	No	No	No	No	No	Student	Life Sciences	Zoology	Zoology	200	NEGATIVE	INITIAL
84	17	Female	Suspected	Yes	No	Yes	Yes	No	1	No	No	No	No	No	No	No	No	No	No	No	No	No	Student	Basic Medical	Anatomy	Anatomy	200	NEGATIVE	INITIAL
85	49	Male	Suspected	Yes	No	Yes	No	No	13	No	No	No	No	No	No	No	No	No	No	No	No	No	Other	0	0	0	0	NEGATIVE	INITIAL
86	23	Female	Suspected	Yes	Yes	Yes	No	No	4	No	No	No	No	No	No	No	No	No	No	No	No	No	Student	Arts	English	English	400	NEGATIVE	INITIAL
87	26	Female	Probable	No	No	No	No	Yes		No	No	No	No	No	No	No	No	No	No	No	No	No	Other	0	0	0	0	NEGATIVE	INITIAL
88	28	Female	Probable	No	No	No	No	Yes		No	No	No	No	No	No	No	No	No	No	No	No	No	Other	0	0	0	0	NEGATIVE	INITIAL
89	65	Female	Probable	No	No	No	No	Yes		No	No	No	No	No	No	No	No	No	No	No	No	No	Other	0	0	0	0	NEGATIVE	INITIAL
90	39	Male	Suspected	No	No	No	Yes	No	7	No	No	Yes	No	No	No	No	No	No	No	No	No	No	Other	0	0	0	0	POSITIVE	INITIAL	39.09				39.09
91	22	Female	Suspected	Yes	Yes	No	No	No	22	Yes	No	Yes	No	No	No	No	No	No	No	No	No	No	Student	Education	Art Education	History	200	NEGATIVE	INITIAL
92	21	Female	Suspected	Yes	Yes	Yes	Yes	No		No	No	No	No	No	No	No	No	No	No	No	No	No	Student	Education	Art Education	History	200	NEGATIVE	INITIAL
93	23	Male	Suspected	No	No	Yes	No	No	6	No	No	No	No	No	No	No	No	No	No	No	No	Yes	Student	Arts	Lingusistics	0	300	POSITIVE	INITIAL	16.19	20.41	16.72		17.7733
94	21	Female	Suspected	No	No	No	No	Yes		No	No	No	No	No	No	No	No	No	No	No	No	No	Student	Education	Art Education	English Edu	400	POSITIVE	INITIAL	26.77	29.28	25.97		27.34
95	20	Female	Suspected	Yes	Yes	Yes	Yes	No	5	No	No	No	No	No	No	No	No	No	No	No	No	No	Student	Argric	Argric	Argric	200	POSITIVE	INITIAL	21.06	25.08	21.16		22.4333
96	20	Male	Suspected	No	Yes	No	Yes	No	37	No	No	Yes	No	No	No	No	No	No	No	No	No	No	Student	Arts	Hist. & Intl Studies	0	200	POSITIVE	INITIAL	28.6	25.99	26.1		26.8967
97	21	Male	Suspected	Yes	No	No	No	No		No	Yes	Yes	No	No	No	No	No	No	No	No	No	No	Student	Education	Health Education	0	200	POSITIVE	INITIAL	36.76				36.76
98	43	Female	Suspected	Yes	Yes	Yes	No	No	5	Yes	No	No	No	No	No	Yes	No	No	No	No	No	No	Other	0	0	0	0	POSITIVE	INITIAL			34.92		34.92
99	33	Male	Suspected	Yes	No	Yes	No	No	8	No	No	No	No	No	No	No	No	No	No	No	No	No	Student	Basic Clin. Sci.	Anatomy	Anatomy	400	POSITIVE	INITIAL	21.47	25.49	21.54		22.8333
100	20	Female	Suspected	Yes	No	Yes	Yes	No		No	No	No	No	No	No	No	No	No	No	No	No	No	Student	Pharmaceitical Science	Pharmacy	Pharmacy	300	POSITIVE	INITIAL	25.96	29.76	24.74		26.82
101	22	Male	Suspected	Yes	No	Yes	No	No	3	No	No	No	No	No	No	No	No	No	No	No	No	No	Student	Engineering	Mech Eng	Mech Eng	500	POSITIVE	INITIAL	15.6	19.45	14.27		16.44
102	19	Male	Suspected	Yes	No	Yes	Yes	No	13	Yes	No	No	No	No	No	No	No	No	No	No	No	No	Student	Arts	Hist. & Intl Studies	0	200	POSITIVE	INITIAL	26.85	30.32	25.3		27.49
103	20	Female	Suspected	Yes	No	Yes	No	No	2	No	No	No	No	No	No	No	No	No	No	No	No	No	Student	Physical Sci.	Physcis	0	300	POSITIVE	INITIAL	17.12	20.29	15.57		17.66
104	18	Female	Suspected	Yes	No	Yes	No	No		No	No	No	No	Yes	No	No	No	No	No	No	No	No	Student	Argriculture	Argric	0	100	POSITIVE	INITIAL	31.55		28.51		30.03
105	22	Female	Suspected	Yes	No	Yes	No	No	9	No	Yes	Yes	No	Yes	No	No	No	No	No	No	No	No	Student	Education Science Education	0	0	400	POSITIVE	INITIAL	31.6	36.96	28.86		32.4733
106	20	Male	Suspected	Yes	No	Yes	No	No	13	No	Yes	No	No	No	No	No	No	No	No	No	No	No	Student	Enviromental Science	Q/survery	0	400	POSITIVE	INITIAL	32.54		29.5		31.02
107	19	Female	Suspected	Yes	Yes	Yes	No	No	4	No	No	No	No	Yes	No	No	No	No	No	No	No	No	Student	law	Combined-law	0	200	POSITIVE	INITIAL	21.27	24.57	19.83		21.89
108	19	Female	Suspected	Yes	No	Yes	Yes	No	2	No	No	No	No	No	No	No	No	No	No	No	No	No	Student	Agric	Forestry	0	300	POSITIVE	INITIAL	34.08	35.1	29.58		32.92
109	20	Male	Suspected	Yes	No	Yes	No	No	10	No	No	No	No	No	No	No	No	No	No	No	No	No	Student	Basic Clinical Science	Medicine & Surgery	Medicine & Surgery	400	POSITIVE	INITIAL	26.69	30.53	25.19		27.47
110	18	Female	Suspected	Yes	No	Yes	Yes	No	16	No	No	Yes	No	No	No	Yes	No	No	No	No	No	No	Student	Basic Clinical Science	Medicine & Surgery	Medicine & Surgery	200	POSITIVE	INITIAL	20.18	23.56	18.97		20.9033
111	48	Female	Suspected	No	No	Yes	No	No	7	No	No	Yes	No	No	No	Yes	No	No	No	No	No	No	Other	0	0	0	0	POSITIVE	INITIAL	36.89	38.77	31.78		35.8133
112	21	Female	Suspected	Yes	No	Yes	No	No		Yes	No	Yes	No	No	No	No	No	No	No	No	No	No	Student	Basic Medical	Physiology	Physiology	200	POSITIVE	INITIAL			35.12		35.12
113	22	Female	Suspected	Yes	Yes	Yes	No	No		0	0	No	No	0	0	0	0	0	0	0	0	0	Student	0	0	0	0	POSITIVE	INITIAL	20.93	25.05	20.17		22.05
114	18	Female	Suspected	Yes	Yes	Yes	Yes	No	3	No	No	No	No	No	No	No	No	No	No	No	No	No	Student	Management Science	Accounting	Accounting	200	POSITIVE	INITIAL	27.53	31.78	26.44		28.5833
115	20	Male	Suspected	Yes	No	Yes	Yes	No	5	No	No	No	No	No	No	No	No	No	No	No	No	No	Student	Life Sciences	Biochemistry	Biochemistry	400	POSITIVE	INITIAL	21.58	26.59	20.63		22.9333
116	19	Male	Suspected	No	No	Yes	Yes	No	8	No	No	No	No	No	No	No	No	No	No	No	No	No	Student	Engineering	Electrical Engineering	Electrical Engineering	200	POSITIVE	INITIAL	30.5	33.4	28.83		30.91
117	17	Male	Suspected	Yes	No	Yes	No	No	6	No	No	No	No	No	No	No	No	No	No	No	No	No	Student	Vet. Medcine	Vet.medicine	Vet.medcine	100	NEGATIVE	INITIAL
118	52	Male	Suspected	Yes	No	Yes	No	No	7	Yes	No	No	No	No	Yes	No	No	No	No	No	No	No	Other	0	0	0	0	POSITIVE	INITIAL	16.28	19.38	14.58		16.7467
119	19	Male	Confirmed	No	No	No	No	Yes		No	No	No	No	No	No	No	No	No	No	No	No	No	Student	Enineering	Mech Eng	Mech Eng	200	NEGATIVE	FOLLOW UP
120	21	Female	Confirmed	No	No	No	No	Yes		No	No	No	No	No	No	No	No	No	No	No	No	No	Student	Life Sciences	Biochemistry	Biochemistry	400	POSITIVE	FOLLOW UP	32.51	40.12	30.88		34.5033
121	34	Male	Confirmed	No	No	No	No	Yes		No	No	No	No	No	No	No	No	No	No	No	No	No	Other	0	0	0	0	POSITIVE	FOLLOW UP	25.73	40.11	27.81		31.2167
122	33	Female	Probable	No	No	No	No	Yes		No	No	No	No	No	No	No	No	No	No	No	No	No	Other	0	0	0	0	NEGATIVE	INITIAL
123	21	Female	Suspected	Yes	Yes	Yes	No	No	0	No	No	No	No	No	No	No	No	No	No	No	No	No	Student	Basic Clinical Science	Medicine & Surgery	Medicine & Surgery	400	NEGATIVE	INITIAL
124	22	Male	Suspected	Yes	No	Yes	No	No	2	Yes	Yes	Yes	No	No	No	No	No	Yes	No	No	No	No	Other	0	0	0	0	NEGATIVE	INITIAL
125	22	Female	Suspected	Yes	Yes	Yes	Yes	No	6	No	No	No	No	No	No	No	No	Yes	No	No	No	No	Student	Management Science	Finance	Finance	400	POSITIVE	INITIAL	25.43	30.92	23.76		26.7033
126	19	Female	Suspected	Yes	No	Yes	No	No		No	No	Yes	No	No	No	No	No	No	No	No	No	No	Student	Agriculture	Food Science	Food Sciences	100	NEGATIVE	INITIAL
127	19	Female	Suspected	Yes	No	Yes	No	No	4	No	No	Yes	No	No	No	No	No	No	No	No	No	No	Student	Social Science	Economics	Economics	300	NEGATIVE	INITIAL
128	21	Female	Suspected	Yes	Yes	Yes	Yes	No	21	No	No	Yes	No	No	No	No	No	No	No	No	No	No	Student	Education	History & Education	History & Education	300	POSITIVE	INITIAL			36.13		36.13
129	22	Female	Suspected	Yes	Yes	Yes	No	No	5	No	No	Yes	No	No	No	No	No	No	No	No	No	No	Student	Enviromental Science	Architecture	Architecture	300	NEGATIVE	INITIAL
130	21	Male	Suspected	Yes	No	Yes	No	No	2	No	No	Yes	No	No	No	No	No	No	No	No	No	No	Student	Arts	Hist. & Intl Studies	Hist. & Intl Studies	400	POSITIVE	INITIAL	26.4	34.8	28.15		29.7833
131	19	Female	Suspected	Yes	No	Yes	Yes	No	10	No	No	Yes	No	No	No	No	No	No	No	No	No	No	Student	Engineering	Civil Engr	Civil Engr	300	POSITIVE	INITIAL	34.08	44.58	31.7		36.7867
132	19	Female	Suspected	Yes	Yes	Yes	Yes	No	10	No	No	Yes	No	No	No	No	No	No	No	No	No	No	Student	Engineering	Civil Engr	Civil Engr	300	POSITIVE	INITIAL	31.45	36.39	29.89		32.5767
133	19	Male	Suspected	Yes	No	Yes	Yes	No	3	No	No	Yes	No	No	No	No	No	No	No	No	No	No	Student	Comm. & Information Sci.	Computer Sci	Computer Sci	200	POSITIVE	INITIAL	22.37	26.82	21.12		23.4367
134	19	Female	Suspected	Yes	Yes	Yes	Yes	No	7	No	No	Yes	No	No	No	No	No	No	No	No	No	No	Student	Basic Med. Scie	Medicine & Surgery	Medicine & Surgery	300	POSITIVE	INITIAL	21.92	28.09	22.69		24.2333
135	21	Female	Suspected	Yes	No	Yes	No	No		No	No	Yes	No	No	No	No	No	No	No	No	No	No	Student	Life Sciences	Plant Biology	Plant Biology	400	POSITIVE	INITIAL	20.62	25.11	19.53		21.7533
136	21	Female	Suspected	Yes	Yes	Yes	No	No		No	No	Yes	No	No	No	No	No	No	No	No	No	No	Student	Engineering	Chem Eng	Chem Eng	300	NEGATIVE	INITIAL
137	18	Male	Suspected	Yes	Yes	Yes	No	No	9	No	No	Yes	No	No	No	No	No	No	No	No	No	No	Student	Engineering	Computer Engr	Computer Engr	300	NEGATIVE	INITIAL
138	18	Male	Suspected	Yes	Yes	Yes	Yes	No	4	No	No	Yes	No	No	No	No	No	No	No	No	No	No	Student	Agriculture	Agriculture	Agriculture	100	POSITIVE	INITIAL			36.09		36.09
139	60	Female	Suspected	No	Yes	No	No	No		No	No	Yes	No	No	No	Yes	No	No	No	No	No	No	Other	0	Registry	0	0	NEGATIVE	INITIAL
140	58	Male	Suspected	Yes	No	No	No	No	1	No	No	Yes	No	No	Yes	Yes	No	No	No	No	No	No	Other	0	0	0	0	NEGATIVE	INITIAL
141	19	Male	Suspected	Yes	Yes	Yes	No	No	2	No	No	No	No	No	No	No	No	No	No	No	No	No	Student	Pharmaceitical Science	Pharmacy	0	0	NEGATIVE	INITIAL
142	18	Male	Suspected	Yes	No	Yes	Yes	No	2	No	No	No	No	No	No	No	No	No	No	No	No	No	Student	Computer and Information Sciences	Computer sciences	0	200	POSITIVE	INITIAL	31.46	35.16	29.7		32.1067
143	21	Female	Suspected	No	No	Yes	Yes	No		No	No	Yes	No	No	No	No	No	No	No	No	No	No	Student	Management Science	Fianance	0	300	POSITIVE	INITIAL	32.79	37.17	31.14		33.7
144	20	Female	Suspected	Yes	Yes	Yes	Yes	No	5	No	No	Yes	No	No	No	No	No	No	No	No	No	No	Other	0	0	0	0	POSITIVE	INITIAL	16.55	21.36	16.25		18.0533
145	21	Male	Suspected	Yes	Yes	Yes	Yes	No	5	No	No	No	No	No	No	No	No	No	No	No	No	No	Student	Edu tech	Education	0	300	POSITIVE	INITIAL	33.98	42.77	32.59		36.4467
146	18	Female	Suspected	Yes	No	Yes	Yes	No	6	No	No	Yes	No	No	No	No	No	No	No	No	No	No	Student	0	Computer Engr	0	300	POSITIVE	INITIAL	31.34	38.47	26.93		32.2467
147	22	Male	Suspected	Yes	No	No	No	No		No	Yes	Yes	No	No	No	No	No	No	No	No	No	No	Student	Arts	History & International studies	0	400	NEGATIVE	INITIAL
148	19	Female	Suspected	Yes	Yes	Yes	No	No	4	Yes	No	No	No	No	No	No	No	No	No	No	No	No	Student	Agric	Agric Sc.	0	0	NEGATIVE	INITIAL
149	39	Male	Suspected	No	No	No	No	Yes		No	Yes	No	No	No	No	No	No	No	No	No	No	No	Other	0	0	0	0	NEGATIVE	REPEAT
150	22	Male	Suspected	Yes	Yes	Yes	Yes	No	20	No	No	Yes	No	No	No	No	No	No	No	No	No	No	Student	Social Science	Political Sc.	0	0	POSITIVE	INITIAL	28.86	33.07	27.05		29.66
151	20	Female	Suspected	Yes	Yes	Yes	No	No	6	No	No	Yes	No	No	No	No	No	No	No	No	No	No	Student	Education	English education	0	0	POSITIVE	INITIAL			35.81		35.81
152	52	Female	Suspected	Yes	No	Yes	No	No	7	No	No	Yes	No	No	Yes	Yes	No	No	No	No	No	No	Other	0	0	0	0	NEGATIVE	INITIAL
153	22	Female	Suspected	Yes	No	Yes	Yes	No	22	No	No	Yes	No	No	No	No	No	No	No	No	No	No	Student	Agric	Home Econ	0	0	NEGATIVE	INITIAL
154	37	Male	Suspected	No	No	No	No	Yes		No	Yes	No	No	No	Yes	Yes	No	No	No	No	Yes	No	Other	0	0	0	0	NEGATIVE	FOLLOW UP
155	18	Male	Suspected	Yes	No	Yes	Yes	No	4	No	No	Yes	No	No	No	No	No	No	No	No	No	No	Student	Agric	Agric	0	200	POSITIVE	INITIAL			38.27		38.27
156	20	Male	Suspected	No	No	No	No	Yes		No	Yes	Yes	No	No	No	No	No	No	No	No	No	No	Student	BCS	Medicine & Surgery	Medicine	100	POSITIVE	INITIAL			35.27		35.27
157	18	Male	Suspected	No	No	No	No	Yes		No	Yes	No	No	No	No	No	No	No	No	No	No	No	Student	BMS	Physiology	Physiology	100	NEGATIVE	INITIAL
158	23	Female	N/A	Yes	No	Yes	Yes	No		No	Yes	No	No	No	No	No	No	Yes	No	No	No	No	Student	0	0	0	0	POSITIVE	INITIAL			33.83		33.83
159	23	Male	Suspected	Yes	Yes	Yes	Yes	No	15	No	No	Yes	No	No	No	No	No	No	No	No	No	No	Student	BCS	Medicine & Surgery	Medicine	400	NEGATIVE	INITIAL
160	19	Male	Suspected	Yes	Yes	Yes	No	No	9	No	No	Yes	No	No	No	No	No	No	No	No	No	No	Other	0	0	0	0	NEGATIVE	INITIAL
161	20	Female	Suspected	Yes	No	Yes	No	No		No	Yes	No	No	No	No	No	No	No	No	No	No	No	Student	0	0	0	0	POSITIVE	INITIAL	32.89	35.59	28.97		32.4833
162	20	Female	Suspected	Yes	No	Yes	No	No		No	Yes	No	No	No	No	No	No	No	No	No	No	No	Student	0	0	0	0	POSITIVE	INITIAL	24.22	28.91	22.13		25.0867
163	19	Female	Suspected	Yes	No	Yes	No	No		No	Yes	No	No	No	No	No	No	No	No	No	No	No	Student	0	0	0	0	POSITIVE	INITIAL	43.78	37.11	31.83		37.5733
164	19	Male	Suspected	Yes	No	Yes	No	No	11	No	No	Yes	No	No	No	No	No	No	No	No	No	No	Student	BCS	Medicine & Surgery	Medicine	400	NEGATIVE	INITIAL
165	17	Male	N/A	Yes	Yes	Yes	No	No	3	No	No	No	No	0	0	0	0	0	0	0	0	0	Student	Engineering	Food engineering	Food engineering	100	NEGATIVE	INITIAL
166	65	Female	Suspected	Yes	No	Yes	No	No	10	No	No	No	No	No	Yes	Yes	No	No	No	Yes	No	No	Other	0	0	0	0	POSITIVE	INITIAL	32.68		31.28		31.98
167	18	Male	Suspected	Yes	No	Yes	No	No	4	No	No	No	Yes	No	No	Yes	No	No	No	Yes	No	No	Student	Education	Health Education	Health Education	200	NEGATIVE	INITIAL
168	18	Male	Suspected	No	No	No	No	Yes		No	No	No	No	No	No	No	No	No	No	No	No	No	Student	CIS	Mass Comm	Mass Comm	200	NEGATIVE	INITIAL
169	18	Male	Suspected	No	No	No	No	Yes		No	No	No	No	No	No	No	No	No	No	No	No	No	Student	CIS	Computer sciences	Computer Science	200	NEGATIVE	INITIAL
170	20	Male	Suspected	Yes	Yes	Yes	Yes	No	14	No	No	Yes	No	No	No	No	No	No	No	No	No	No	Student	Education	Health Education	Health Education	200	NEGATIVE	INITIAL
171	18	Male	Suspected	Yes	No	Yes	No	No	8	No	No	No	No	No	No	No	No	No	No	No	No	No	Student	Engineering	Chem Eng	Chem Eng	200	NEGATIVE	INITIAL
172	19	Female	Suspected	Yes	Yes	Yes	Yes	No	4	No	No	No	No	No	No	No	No	No	No	No	No	No	Student	Arts	History and international Studies	History and International studies	300	NEGATIVE	INITIAL
173	17	Male	Suspected	Yes	No	Yes	No	No	5	No	No	No	No	No	No	Yes	No	Yes	No	No	No	No	Student	Physical Sci.	Chemistry	Chemistry	100	NEGATIVE	INITIAL
174	20	Female	Suspected	Yes	No	Yes	Yes	No	12	No	Yes	No	No	No	No	No	No	No	No	No	No	No	Student	Enviromental Science	Architecture	Architecture	200	POSITIVE	INITIAL			35.81		35.81
175	21	Male	Suspected	Yes	Yes	Yes	Yes	No	5	No	No	No	No	No	No	No	No	No	No	No	No	No	Student	Management Science	Marketing	Marketing	400	NEGATIVE	INITIAL
176	19	Female	Suspected	Yes	Yes	Yes	No	No	2	No	No	No	No	No	No	No	No	No	No	No	No	No	Student	CIS	Mass Comm.	Mass Comm	200	POSITIVE	INITIAL	29.1	30.52	23.39		27.67
177	21	Male	Suspected	Yes	Yes	Yes	Yes	No	15	No	No	No	No	No	No	No	No	No	No	No	No	No	Student	Engineering	Civil Engr	Civil Engr	400	POSITIVE	INITIAL			32.53		32.53
178	20	Male	Suspected	Yes	No	No	No	No	5	No	No	No	No	No	No	No	No	No	No	No	No	No	Student	Geology	Geology	Geology	100	NEGATIVE	INITIAL
179	21	Male	Probable	No	No	No	No	Yes		No	Yes	No	No	No	No	No	No	No	No	No	No	No	Student	Engineering	Computer Engr	Computer Engr	300	NEGATIVE	FOLLOW UP
180	19	Female	Suspected	Yes	Yes	Yes	Yes	No	14	No	No	No	No	No	No	No	No	No	No	No	No	No	Student	Law	Law	Law	200	POSITIVE	INITIAL	35.93	34.43	31.84		34.0667
181	24	Male	Suspected	Yes	No	Yes	No	No	3	No	Yes	No	No	No	No	No	No	No	No	No	No	No	Student	Basic Clinical Science	Medicine & Surgery	Medicine & Surgery	400	POSITIVE	INITIAL	34.72		33.09		33.905
182	22	Male	Suspected	Yes	Yes	Yes	Yes	No	3	No	No	No	No	No	No	No	No	No	No	No	No	No	Student	Basic Clinical Science	Medicine & Surgery	Medicine & Surgery	400	POSITIVE	INITIAL	37.85	38.37	35.21		37.1433
183	34	Male	Confirmed	No	No	No	No	Yes	33	No	No	No	No	No	No	No	No	No	No	No	No	No	Other	0	0	0	0	POSITIVE	FOLLOW UP	38.32	36.46	32.8		35.86
184	23	Female	Probable	No	No	No	No	Yes		No	No	No	No	No	No	No	No	No	No	No	No	No	Student	Basic Medical Science	Anatomy	Anatomy	400	POSITIVE	INITIAL	12.84		35.69		24.265
185	22	Male	Suspected	No	No	Yes	No	No		No	No	No	No	No	No	No	No	No	No	No	No	No	Student	Social Science	Plolitical Sci.	Plolitical Sci.	300	POSITIVE	INITIAL	28.26	31.48	27.42		29.0533
186	22	Female	Suspected	Yes	No	Yes	No	No		No	No	No	No	No	No	No	No	No	No	No	No	No	Student	Argric	Argric	Aqua Culture	400	POSITIVE	INITIAL	15.77	21.99	13.54		17.1
187	14	Female	Suspected	Yes	Yes	Yes	Yes	No		No	No	No	No	No	No	No	No	No	No	No	No	No	Other	0	0	0	0	POSITIVE	INITIAL	21.3	24.64	19.96		21.9667
188	17	Female	Confirmed	Yes	No	No	No	No		No	No	No	No	No	No	No	No	Yes	No	No	No	No	Student	Arts	Hist. & Intl Studies	International Relations	200	POSITIVE	FOLLOW UP			36.81		36.81
189	19	Female	Suspected	Yes	No	Yes	Yes	No	4	No	No	No	No	No	No	No	No	No	No	No	No	No	Student	Social Science	Economics	Economics	300	POSITIVE	INITIAL	23.34	26.28	23		24.2067
190	19	Female	Suspected	Yes	No	No	No	No		No	Yes	No	No	No	No	No	No	No	No	No	No	No	Student	Argriculture	Food Sci	Food Sci	200	POSITIVE	INITIAL			35.13		35.13
191	18	Female	Suspected	Yes	No	Yes	Yes	No	8	No	Yes	No	No	No	No	No	No	No	No	No	No	No	Student	Management Science	Business Administration	Business Administration	400	POSITIVE	INITIAL	36.87		33.74		35.305
192	59	Male	Suspected	No	No	No	No	Yes		No	Yes	No	No	No	No	No	No	No	No	No	No	No	Other	0	0	0	0	POSITIVE	INITIAL	35.87	40.24	30.76		35.6233
193	20	Female	Suspected	No	No	No	No	Yes		No	Yes	No	No	No	No	No	No	No	No	No	No	No	Student	Enviromental Science	Estate Management	Estate Management	100	POSITIVE	INITIAL			35.39		35.39
194	21	Female	Suspected	Yes	No	Yes	Yes	No	8	No	Yes	No	No	No	No	No	No	No	No	No	No	No	Student	Education	Human Kinetics	Human Kinetics	200	POSITIVE	INITIAL	17.68	21.15	16.06		18.2967
195	22	Male	Probable	No	No	Yes	No	No	5	No	Yes	Yes	No	No	No	No	No	No	No	No	No	No	Other	0	0	0	0	POSITIVE	INITIAL			34.77		34.77
196	22	Male	Probable	No	No	Yes	No	No		No	No	No	No	No	No	No	No	No	No	No	No	No	Other	0	0	0	0	POSITIVE	INITIAL			36.24		36.24
197	22	Female	Suspected	Yes	No	Yes	Yes	No	3	No	No	No	No	No	No	No	No	No	No	No	No	No	Student	Management Science	Finance	Finance	100	POSITIVE	INITIAL			36.69		36.69
198	30	Male	Suspected	Yes	No	Yes	No	No	5	No	No	No	No	No	No	No	No	No	No	No	No	No	Student	Arts	Arabic	Arabic	200	POSITIVE	INITIAL			32.74		32.74
199	19	Female	Suspected	Yes	Yes	Yes	Yes	No	4	No	No	No	No	No	No	No	No	No	No	No	No	No	Student	Life Sciences	Biochemistry	Biochemistry	300	POSITIVE	INITIAL	15.63	22.22	14.78		17.5433
200	21	Male	Suspected	Yes	No	Yes	Yes	No	4	No	No	No	No	No	No	No	No	No	No	No	No	No	Student	Education	Councellor Education	Councellor Education	300	POSITIVE	INITIAL			37.95		37.95
201	18	Male	Suspected	No	No	No	No	Yes		No	Yes	No	No	No	No	No	No	No	No	No	No	No	Student	Computer and Information Sciences	Tele Communication	Tele Communication	200	POSITIVE	INITIAL			35.11		35.11
202	22	Male	Suspected	Yes	No	Yes	Yes	No		No	No	No	No	No	No	No	No	No	No	No	No	No	Student	Argriculture	Food Sci.	Food Sci.	0	POSITIVE	INITIAL	26.62	30.38	25.45		27.4833
203	40	Male	Probable	No	No	No	Yes	No	9	No	Yes	Yes	Yes	No	No	No	No	No	No	No	No	No	Other	0	0	0	0	POSITIVE	REPEAT			35.99		35.99
204	35	Female	Probable	Yes	No	No	No	No	22	No	No	No	No	No	No	No	No	No	No	No	No	No	Other	0	0	0	0	POSITIVE	FOLLOW UP	34.68	37.69	40.73		37.7
205	26	Male	Probable	No	No	No	No	Yes		No	Yes	No	No	No	No	No	No	No	No	No	No	No	Other	0	0	0	0	POSITIVE	REPEAT		34.21			34.21
206	19	Female	Suspected	Yes	No	No	No	No	1	No	No	No	No	No	No	No	No	No	No	No	No	No	Student	Argriculture	Food Sci.	Food Sci.	200	POSITIVE	INITIAL	21.96	35.59	15.77		24.44
207	56	Female	Suspected	No	No	No	No	Yes		No	Yes	No	No	No	Yes	Yes	No	No	No	Yes	No	No	Student	0	0	0	0	POSITIVE	INITIAL	16.43	25.4	10.8		17.5433
208	19	Male	Suspected	Yes	No	Yes	No	No		No	Yes	No	No	No	No	No	No	Yes	No	No	No	No	Student	Engineering	Computer Engr	Computer Engr	300	NEGATIVE	INITIAL
209	21	Male	Suspected	Yes	No	No	No	No	9	No	Yes	No	No	No	No	No	No	No	No	No	No	No	Student	Engineering	Computer Engr	Computer Engr	300	POSITIVE	INITIAL			27.63		27.63
210	21	Male	Suspected	Yes	Yes	Yes	No	No	10	No	Yes	No	No	No	No	No	No	No	No	No	No	No	Student	Engineering	Electrical Engineering	Electrical Engineering	300	POSITIVE	INITIAL			31.29		31.29
211	22	Female	Suspected	Yes	No	Yes	Yes	No	20	No	No	No	No	No	No	No	No	No	No	No	No	No	Student	Management Science	Finance	Finance	400	POSITIVE	INITIAL			34.21		34.21
212	18	Female	Suspected	Yes	No	Yes	No	No	23	No	No	Yes	No	No	No	No	No	No	No	No	No	No	Student	Arts	Religion	CRS	0	POSITIVE	INITIAL	15.8	25.05	11.39		17.4133
213	23	Female	Suspected	No	No	No	No	Yes		No	No	No	No	No	No	No	No	No	No	No	No	No	Student	Life Sciences	Biochemistry	Biochemistry	400	POSITIVE	INITIAL			30.11		30.11
214	21	Male	Suspected	Yes	No	Yes	Yes	No	6	No	No	No	No	No	No	No	No	No	No	No	No	No	Student	Engineering	Chemical Engr	Chemical Engr	500	POSITIVE	INITIAL	23.05		16.04		19.545
215	19	Female	Suspected	Yes	Yes	Yes	Yes	No	8	No	Yes	No	No	No	No	No	No	No	No	No	No	No	Student	Masss Communication	Computer and Information Sciences	Computer and Information Sciences	300	POSITIVE	INITIAL	25.4	32.78	21.91		26.6967
216	17	Female	Suspected	Yes	Yes	Yes	No	No	4	No	No	No	No	Yes	No	No	No	No	No	No	No	No	Student	Jupeb	0	0	0	POSITIVE	INITIAL	38		31.07		34.535
217	52	Female	Suspected	Yes	No	Yes	No	No		No	Yes	No	No	No	Yes	Yes	No	No	No	No	No	No	Other	0	0	0	0	POSITIVE	INITIAL			33.6		33.6
218	19	Male	Suspected	No	No	No	No	Yes		No	Yes	No	No	No	No	No	No	No	No	No	No	No	Student	Education	Education Tech	Education Tech	100	POSITIVE	INITIAL			32.86		32.86
219	26	Male	Probable	No	No	No	No	Yes		No	Yes	No	No	No	No	No	No	No	No	No	No	No	Student	0	0	0	0	POSITIVE	INITIAL			31.71		31.71
220	21	Male	Suspected	No	No	No	No	Yes		No	Yes	No	No	No	No	No	No	No	No	No	No	No	Student	Basic Clinical Science	Medicine & Surgery	Medicine & Surgery	400	POSITIVE	INITIAL			33.13		33.13
221	21	Male	Suspected	Yes	No	Yes	No	No	6	No	Yes	No	No	No	No	No	No	No	No	No	No	No	Student	Basic Clinical Science	Medicine & Surgery	Medicine & Surgery	400	POSITIVE	INITIAL	23.74	29.17	19.54		24.15
222	23	Male	Probable	No	No	No	No	Yes		No	No	No	No	No	No	No	No	No	No	No	No	No	Student	Basic Clinical Science	Medicine & Surgery	Medicine & Surgery	400	POSITIVE	INITIAL			32.27		32.27
223	24	Female	Suspected	Yes	Yes	Yes	No	No	3	No	No	Yes	No	No	No	Yes	No	No	No	No	No	No	Student	Basic Clinical Science	Medicine & Surgery	Medicine & Surgery	500	POSITIVE	REPEAT			35.4		35.4
224	24	Male	Suspected	Yes	Yes	No	Yes	No	6	No	No	No	No	No	No	No	No	No	No	No	No	No	Student	Management Sci	Marketing	0	400	POSITIVE	INITIAL			36.96		36.96
225	25	Male	Suspected	No	No	No	No	Yes		No	No	No	No	No	No	No	No	No	No	No	No	No	Student	Engineering	Electrical Engineering	0	500	POSITIVE	INITIAL			34.43		34.43
226	24	Female	Suspected	Yes	Yes	No	Yes	No	3	No	No	No	No	No	No	No	No	No	No	No	No	No	Student	Social Science	Sociology	0	400	NEGATIVE	INITIAL
227	22	Female	Suspected	Yes	Yes	Yes	Yes	No	3	No	No	No	No	No	No	No	No	No	No	No	No	No	Student	CIS	Mass Comm.	0	400	POSITIVE	INITIAL	23.92	24.39	17.19		21.8333
228	21	Female	Suspected	Yes	Yes	Yes	No	No	6	No	No	No	No	No	No	No	No	No	No	No	No	No	Student	Life Sciences	Biochemistry	0	400	POSITIVE	INITIAL	34.19		29.18		31.685
229	20	Female	Suspected	Yes	Yes	Yes	Yes	No	6	Yes	Yes	No	No	No	No	No	No	No	No	No	No	No	Student	Education	Bilogy Education	0	200	POSITIVE	INITIAL	30.97	31.26	26.53		29.5867
230	18	Female	Suspected	Yes	Yes	Yes	Yes	No	6	No	No	No	No	No	No	No	No	No	No	No	No	No	Student	0	0	0	0	POSITIVE	INITIAL			34.94		34.94
231	21	Female	Suspected	No	No	No	No	Yes		No	No	No	No	No	No	No	No	No	No	No	No	No	Student	0	0	0	0	POSITIVE	INITIAL			33.37		33.37
232	17	Female	Suspected	Yes	No	Yes	Yes	No	2	No	No	No	No	No	No	No	No	Yes	No	No	No	No	Student	Argric	food Sci	0	100	POSITIVE	INITIAL	30.54	34.16	27.13		30.61
233	20	Female	Suspected	Yes	No	Yes	No	No	3	No	No	No	No	No	No	No	No	No	No	No	No	No	Student	0	0	0	0	POSITIVE	INITIAL		39.4	31.22		35.31
234	19	Male	Suspected	Yes	No	Yes	Yes	No	6	No	No	No	No	No	No	No	No	No	No	No	No	No	Student	social Sci.	Sociology	0	200	POSITIVE	INITIAL	25.73	29.12	22.89		25.9133
235	19	Female	Suspected	Yes	Yes	Yes	Yes	No	3	No	No	No	No	No	No	No	No	No	No	No	No	No	Student	0	0	0	0	POSITIVE	INITIAL			36.34		36.34
236	22	Female	Suspected	No	Yes	Yes	Yes	No	5	No	No	No	No	No	No	No	No	No	No	No	No	No	Student	0	0	0	0	POSITIVE	INITIAL			40.65		40.65
237	17	Male	Suspected	No	No	No	No	Yes		No	Yes	No	No	No	No	No	No	No	No	No	No	No	Student	0	0	0	0	POSITIVE	INITIAL			35.65		35.65
238	21	Male	Suspected	Yes	No	Yes	No	No	5	No	No	No	No	No	No	No	No	Yes	No	No	No	No	Student	0	0	0	0	POSITIVE	INITIAL	35.73		30.83		33.28
239	49	Female	Suspected	Yes	No	Yes	No	No	3	No	Yes	No	No	No	Yes	No	No	No	No	No	No	No	Other	0	0	0	0	NEGATIVE	INITIAL
240	25	Female	Suspected	Yes	No	Yes	No	No	6	No	No	No	No	No	No	No	No	No	No	No	No	No	Student	Education	Art Education	0	200	NEGATIVE	INITIAL
241	65	Female	Suspected	Yes	No	Yes	No	No	3	No	No	No	No	No	No	No	No	No	No	No	No	No	Other	0	0	0	0	NEGATIVE	INITIAL			43.74		43.74
242	19	Female	Suspected	No	No	Yes	No	No		No	No	No	No	No	No	No	No	No	No	No	No	No	Student	Social Sci.	Economics	0	300	POSITIVE	INITIAL	24.87	28.71	24.34		25.9733
243	20	Male	Suspected	Yes	No	Yes	No	No	3	No	No	No	No	No	No	No	No	No	No	No	No	No	Student	Management Science	Accounting	0	100	POSITIVE	INITIAL			29.76		29.76
244	24	Male	Suspected	Yes	No	Yes	No	No	2	No	No	No	No	No	No	No	No	No	No	No	No	No	Student	Physical Sci.	Chemistry	0	400	POSITIVE	INITIAL	28.16	29.32	18.88		25.4533
245	24	Male	Suspected	Yes	No	Yes	No	No	2	No	No	No	No	No	No	No	No	No	No	No	No	No	Student	Education	Human Kinetics	0	200	POSITIVE	INITIAL			29.89		29.89
246	21	Male	Suspected	Yes	Yes	Yes	No	No	4	No	No	No	No	No	No	No	No	No	No	No	No	No	Student	Engineering	Argric and Biosys	0	500	POSITIVE	INITIAL	43.1		28.17		35.635
247	30	Female	Suspected	Yes	No	Yes	No	No	6	Yes	No	No	No	No	No	Yes	No	No	No	No	No	No	Student	Basic Clinical Science	Med Micro. & Para.	Med Micro. & Para.	PhD	POSITIVE	INITIAL	42.18	36.73	34.97		37.96
248	23	Male	Suspected	Yes	No	No	No	No	2	No	0	No	No	No	No	No	No	No	No	No	No	No	Student	Basic Clinical Science	Medicine & Surgery	0	400	POSITIVE	INITIAL			36.52		36.52
249	21	Female	Suspected	Yes	Yes	Yes	Yes	No	6	No	No	No	No	No	No	No	No	No	No	No	No	No	Student	Basic Clinical Science	Anatomy	Anatomy	400	POSITIVE	INITIAL	20.77	25.44	17.06		21.09
250	17	Female	Suspected	Yes	No	Yes	Yes	No	12	No	No	No	No	No	No	No	No	No	No	No	No	No	Student	Basic Clinical Science	0	Medicine & Surgery	300	POSITIVE	INITIAL	25.56	28.98	23.39		25.9767
251	25	Female	Suspected	Yes	Yes	Yes	Yes	No	5	No	No	No	No	No	No	No	No	No	No	No	No	No	Student	Basic Clinical Science	0	Medicine & Surgery	300	POSITIVE	INITIAL	19.6	23.04	16.93		19.8567
252	53	Male	Suspected	No	No	No	No	Yes		No	No	No	No	No	No	No	No	No	No	No	No	No	Other	0	0	0	0	POSITIVE	INITIAL			30.87		30.87
253	21	Male	Suspected	Yes	No	Yes	No	No	2	No	No	No	No	No	No	No	No	No	No	No	No	No	Student	UITH School of Nursing	0	0	0	POSITIVE	INITIAL			34.04		34.04
254	21	Male	Suspected	Yes	No	Yes	Yes	No	2	No	No	No	No	No	No	No	No	No	No	No	No	No	Student	Agric	Agric	Agric	500	POSITIVE	INITIAL	33.21		30.81		32.01
255	19	Female	Suspected	No	No	No	No	Yes		No	No	No	No	No	No	No	No	No	No	No	No	No	Student	Enviromental Science	Quantity Survey	Quantity Survey	300	POSITIVE	INITIAL			34.83		34.83
256	22	Female	Suspected	No	No	No	No	Yes		No	No	No	No	No	No	No	No	No	No	No	No	No	Student	Enviromental Science	Geoformatics	Geoformatics	400	POSITIVE	INITIAL	32.34	38.66	27.7		32.9
257	17	Male	Suspected	No	No	No	No	Yes		No	No	No	No	No	No	No	No	No	No	No	No	No	Student	Basic Med Sci	Med. Lab. Sci	Med. Lab. Sci.	100	POSITIVE	INITIAL			36.32		36.32
258	24	Female	Suspected	Yes	No	Yes	Yes	No	6	No	No	Yes	No	No	No	No	No	No	No	No	No	No	Student	Education	Educational Mgt	Educational Mgt	200	POSITIVE	INITIAL	18.63	21.58	16.1		18.77
259	20	Female	Suspected	Yes	No	Yes	No	No	5	No	No	Yes	No	No	No	No	No	No	No	No	No	No	Student	Education	Social Sci Edu	Social Sci Edu	300	POSITIVE	INITIAL			36.39		36.39
260	19	Female	Suspected	Yes	Yes	Yes	Yes	No	3	No	No	No	No	No	No	No	No	No	No	No	No	No	Student	Life Sciences	Microbiology	Microbiology	200	POSITIVE	INITIAL	36.73		29.72		33.225
261	22	Female	Suspected	Yes	Yes	Yes	Yes	No	7	No	No	No	No	Yes	No	No	No	No	No	No	No	No	Student	Education	Councellor Education	Councellor Education	400	POSITIVE	INITIAL	30.34	31.9	25.57		29.27
262	19	Female	Suspected	Yes	Yes	Yes	No	No	8	No	No	No	No	No	No	No	No	No	No	No	No	No	Student	Basic Med Sci	Med. Lab. Sci	Med. Lab. Sci.	100	POSITIVE	INITIAL	31.27	34.75	27.21		31.0767
263	19	Female	Suspected	Yes	No	Yes	No	No	6	No	No	No	No	Yes	No	No	No	No	No	No	No	No	Student	Physical Sci.	Chemistry	Chemistry	400	POSITIVE	INITIAL	25.07	27.28	22.69		25.0133
264	19	Male	Suspected	Yes	Yes	Yes	No	No	2	No	No	No	No	No	No	No	No	No	No	No	No	No	Student	CIS	Telecomminication Sci	Tele Communication	200	POSITIVE	INITIAL	30.53	34.88	27.09		30.8333
265	19	Female	Suspected	Yes	No	No	No	No	3	No	No	No	No	No	No	No	No	No	No	No	No	No	Student	Basic Med Sci	Physiotherapy	Physiotherapy	100	POSITIVE	INITIAL			34.76		34.76
266	22	Male	Suspected	Yes	No	Yes	No	No	1	No	No	No	No	No	No	No	No	No	No	No	No	No	Student	CIS	Telecomminication Sci	Tele Communication	400	POSITIVE	INITIAL	14.87	19.36	11.89		15.3733
267	21	Female	Suspected	No	No	No	No	Yes		No	No	No	No	No	No	No	No	No	No	No	No	No	Student	Life Sciences	Zoology	Zoology	100	POSITIVE	INITIAL	36.51		30.26		33.385
268	40	Male	Confirmed	No	No	No	Yes	No	13	No	Yes	Yes	No	No	No	No	No	No	No	No	No	No	Other	0	0	0	0	POSITIVE	INITIAL	31.06	35.11	26.65		30.94
269	19	Male	Suspected	Yes	No	Yes	No	No		No	Yes	No	No	No	No	No	No	Yes	No	No	No	No	Student	Engineering	Computer Engr	Computer Engr	300	POSITIVE	REPEAT			27.48		27.48
270	25	Male	Suspected	Yes	No	Yes	No	No	8	No	Yes	No	No	No	No	No	No	No	No	No	No	No	Student	Education	Edu Tech	0	400	NEGATIVE	INITIAL
271	19	Male	Suspected	Yes	Yes	Yes	No	No	6	No	No	No	No	No	No	No	No	No	No	No	No	No	Student	Engineering	Electrical Engineering	Electrical Engineering	300	NEGATIVE	INITIAL
272	25	Female	Suspected	Yes	Yes	Yes	Yes	No	10	No	No	No	No	No	No	No	No	No	No	No	No	No	Student	Argric	Food Sci	Food Sci	400	POSITIVE	INITIAL	28.59	32.55	25.23		28.79
273	60	Male	Suspected	Yes	No	Yes	No	No	3	No	No	No	No	No	No	No	No	No	No	No	No	No	Other	0	0	0	0	NEGATIVE	INITIAL
274	41	Male	Suspected	No	No	No	No	Yes		No	Yes	No	No	No	No	No	No	No	No	No	No	No	Other	0	0	0	0	NEGATIVE	INITIAL
275	23	Female	Suspected	Yes	Yes	Yes	Yes	No	8	No	No	No	No	No	No	No	No	No	No	No	No	No	Student	Argric	Argric	Food Sci	400	POSITIVE	INITIAL	28.25	31.72	26.08		28.6833
276	22	Male	Suspected	No	No	No	No	Yes		No	No	No	No	No	No	No	No	No	No	No	No	No	Student	Arts	Lingusistics	Lingusistics	300	NEGATIVE	INITIAL
277	20	Male	Suspected	Yes	No	Yes	No	No		No	No	No	No	No	No	No	No	No	No	No	No	No	Student	Enviromental Science	Geoformatics	Geoformatics	300	POSITIVE	INITIAL	21.22	26.01	18.16		21.7967
278	20	Male	Suspected	Yes	No	Yes	Yes	No	5	No	No	No	No	No	No	No	No	No	No	No	No	No	Student	Argric	Forestry	Forestry	300	NEGATIVE	INITIAL
279	19	Female	Suspected	Yes	No	Yes	Yes	No	5	No	No	No	No	No	No	No	No	No	No	No	No	No	Student	Argric	Argric	Food Sci	200	POSITIVE	INITIAL	34.94		30.34		32.64
280	17	Male	Suspected	Yes	No	Yes	No	No	3	No	No	No	No	No	No	No	No	No	No	No	No	No	Student	Engineering	Mech Eng	Mech Eng	100	NEGATIVE	INITIAL
281	18	Male	Suspected	No	No	No	No	Yes		No	No	No	No	No	No	No	No	No	No	No	No	No	Student	Education	Edu Tech	Edu Tech	200	NEGATIVE	INITIAL
282	28	Male	Suspected	Yes	No	Yes	No	No	3	No	No	No	Yes	No	No	No	No	No	No	No	No	No	Student	Agriculture	Agriculture	Agriculture	400	NEGATIVE	INITIAL
283	22	Male	Suspected	Yes	Yes	Yes	No	No		No	No	No	No	No	No	No	No	No	No	No	No	No	Student	0	0	0	0	NEGATIVE	INITIAL
284	19	Female	Suspected	Yes	Yes	Yes	No	No		No	No	No	No	Yes	No	No	No	No	No	No	No	No	Student	Law	Law	Law	200	NEGATIVE	INITIAL
285	24	Male	Suspected	Yes	No	Yes	No	No	11	No	No	No	No	No	No	No	No	No	No	No	No	No	Student	Engineering	Engineering	Biomedical Engr	400	NEGATIVE	INITIAL
286	23	Male	Suspected	Yes	No	Yes	Yes	No	4	No	No	No	No	No	No	No	No	No	No	No	No	No	Student	Basic Clinical Science	Medicine	Medicine	500	POSITIVE	INITIAL	34.8	33.27	30.65		32.9067
287	23	Male	Confirmed	No	No	No	No	Yes	4	No	No	No	No	No	No	No	No	No	No	No	No	No	Student	Basic Clinical Science	Medicine	Medicine	500	NEGATIVE	FOLLOW UP
288	23	Male	Confirmed	No	No	No	No	Yes	4	No	No	No	No	No	No	No	No	No	No	No	No	No	Student	Basic Clinical Science	Medicine	Medicine	500	NEGATIVE	INITIAL	42.85	39.49	31.36		37.9
289	20	Male	Suspected	Yes	Yes	Yes	No	No		No	No	No	No	No	No	No	No	No	No	No	No	No	Student	Enviromental Science	Architecture	Architeture	300	POSITIVE	INITIAL
290	21	Female	Suspected	No	No	Yes	No	No		No	No	No	No	No	No	No	No	No	No	No	No	No	Student	Law	Law	Common Law	400	NEGATIVE	INITIAL	36.47	33.45	16.66		28.86
291	20	Female	Suspected	Yes	No	Yes	Yes	No		No	No	No	No	No	No	No	No	No	No	No	No	No	Student	Argric	Argric	Argric	300	POSITIVE	INITIAL			31.98		31.98
292	21	Female	Suspected	No	No	No	Yes	No	8	No	No	No	No	No	No	No	No	No	No	No	No	No	Student	Argric	Argric	Argric	300	POSITIVE	INITIAL
293	22	Female	Suspected	No	No	No	No	Yes		No	Yes	No	No	No	No	No	No	No	No	No	No	No	Student	0	0	0	0	NEGATIVE	INITIAL	23.5	26.14	20.13		23.2567
294	21	Female	Suspected	No	No	Yes	Yes	No		No	No	No	No	No	No	No	No	No	No	No	No	No	Student	Life Sciences	Plant Biology	Plant Biology	300	POSITIVE	INITIAL
295	20	Female	Suspected	Yes	No	Yes	No	No	3	No	No	No	No	No	No	No	No	No	No	No	No	No	Student	Physical Sci.	Chemistry	Chemistry	300	NEGATIVE	INITIAL	24.14	28.9	21.83		24.9567
296	20	Male	Suspected	Yes	No	No	Yes	No	15	No	No	No	No	No	No	No	No	No	No	No	No	No	Student	Basic Clinical Science	Medicine & Surgery	Medicine & Surgery	300	POSITIVE	INITIAL
297	22	Male	Suspected	Yes	No	Yes	Yes	No		No	No	No	No	No	No	No	No	No	No	No	No	No	Student	0	0	0	0	NEGATIVE	INITIAL
298	21	Female	Suspected	No	No	No	No	Yes		No	Yes	No	No	No	No	No	No	No	No	No	No	No	Student	0	0	0	0	NEGATIVE	INITIAL
299	19	Female	Suspected	Yes	No	Yes	No	No		No	Yes	No	No	No	No	No	No	No	No	No	No	No	Student	0	0	0	0	NEGATIVE	INITIAL	24.03	27.05	20.75		23.9433
300	19	Female	Suspected	Yes	No	No	Yes	No		No	No	No	No	No	No	No	No	No	No	No	No	No	Student	0	0	0	0	POSITIVE	INITIAL
301	25	Male	Suspected	Yes	Yes	Yes	No	No		No	No	No	No	No	No	No	No	No	No	No	No	No	Student	0	0	0	0	NEGATIVE	INITIAL
302	17	Female	Suspected	No	No	Yes	No	No		No	Yes	No	No	No	No	No	No	No	No	No	No	No	Student	0	0	0	0	NEGATIVE	INITIAL	24.55	29.62	20.86		25.01
303	23	Male	Suspected	Yes	No	Yes	No	No		No	No	No	No	No	No	No	No	No	No	No	No	No	Student	Physical Sci.	Physics	Physics	400	POSITIVE	INITIAL
304	50	Male	Probable	No	No	No	No	Yes		No	No	Yes	No	No	No	No	No	No	No	No	No	No	Other	0	0	0	0	NEGATIVE	INITIAL
305	19	Male	Suspected	No	No	No	Yes	No		No	No	Yes	No	No	No	No	No	No	No	No	No	No	Student	0	HIS	0	200	NEGATIVE	INITIAL
306	21	Female	Suspected	No	No	Yes	No	No		No	Yes	Yes	No	No	No	No	No	No	No	No	No	No	Student	Education	0	Councellor Education	100	NEGATIVE	INITIAL
307	63	Male	Suspected	No	Yes	No	No	No		No	No	Yes	No	No	No	No	No	No	No	No	No	No	Other	0	0	0	0	NEGATIVE	INITIAL
308	23	Male	Suspected	No	No	No	No	Yes		No	Yes	Yes	No	No	No	No	No	No	No	No	No	No	Student	0	Survery/ geoinformatics	0	300	NEGATIVE	INITIAL
309	19	Male	Suspected	No	No	No	No	Yes		No	Yes	Yes	No	No	No	No	No	No	No	No	No	No	Student	0	Survery/ geoinformatics	0	300	NEGATIVE	INITIAL	35.76	43.5	31.99		37.0833
310	27	Female	Suspected	Yes	No	Yes	Yes	No		No	No	Yes	No	No	No	No	No	No	No	No	No	No	Student	0	0	0	0	POSITIVE	INITIAL
311	23	Male	Suspected	No	No	Yes	No	No		No	No	Yes	No	No	No	No	No	No	No	No	No	No	Student	0	Accounting	Accounting	300	NEGATIVE	INITIAL
312	20	Female	Suspected	No	No	No	No	Yes		No	Yes	Yes	No	No	No	No	No	No	No	No	No	No	Student	0	Optometry and Vision Science	Optometry and Vision Science	400	NEGATIVE	INITIAL
313	20	Male	Suspected	No	No	No	No	Yes		No	No	Yes	No	No	No	No	No	No	No	No	No	No	Student	Clinical Sciences	Medicine & Surgery	Medicine & Surgery	100	NEGATIVE	INITIAL
314	20	Female	Suspected	No	No	No	No	Yes		No	No	Yes	No	No	No	No	No	No	No	No	No	No	Student	Clinical Sciences	Medicine & Surgery	Medicine & Surgery	300	NEGATIVE	INITIAL
315	27	Female	Suspected	No	No	No	No	Yes		No	No	Yes	No	No	No	No	No	No	No	No	No	No	Student	0	IRPM	0	300	NEGATIVE	INITIAL
316	18	Male	Suspected	No	No	Yes	No	No		No	Yes	Yes	No	No	No	No	No	No	No	No	No	No	Student	Engineering	Computer Engr	0	300	NEGATIVE	INITIAL	28.44	28.84	22.88		26.72
317	20	Male	Suspected	Yes	No	Yes	No	No		No	No	Yes	No	No	No	No	No	No	No	No	No	No	Student	Agric	Argric	0	400	POSITIVE	INITIAL
318	19	Female	Suspected	No	No	No	No	Yes		No	No	Yes	No	No	No	No	No	No	No	No	No	No	Student	Engineering	Civil Engr	Civil Engr	300	NEGATIVE	INITIAL	24.86	25.62	18.95		23.1433
319	23	Female	Suspected	Yes	Yes	Yes	Yes	No		No	No	Yes	No	No	No	No	No	No	No	No	No	No	Student	Life Sciences	Zoology	0	200	POSITIVE	INITIAL
320	20	Male	Suspected	No	No	No	No	Yes		No	Yes	Yes	No	No	No	No	No	No	No	No	No	No	Student	Life Sciences	Zoology	0	300	NEGATIVE	INITIAL
321	23	Female	Suspected	No	No	Yes	No	No		No	Yes	Yes	No	No	No	No	No	No	No	No	No	No	Student	0	ICS	0	400	NEGATIVE	INITIAL			36.75		36.75
322	20	Male	Suspected	No	No	No	No	Yes		No	No	Yes	No	No	No	No	No	No	No	No	No	No	Student	Life Sciences	Zoology	0	300	POSITIVE	INITIAL			42.3		42.3
323	18	Male	Suspected	No	No	No	No	Yes		No	Yes	Yes	No	No	No	No	No	No	No	No	No	No	Student	Life Sciences	Biochemistry	0	200	NEGATIVE	INITIAL
324	23	Male	Suspected	Yes	No	Yes	Yes	No	3	No	Yes	Yes	No	No	No	No	No	No	No	No	No	No	Student	Clinical Sciences	Medicine & Surgery	Medicine & Surgery	500	NEGATIVE	INITIAL
325	23	Male	Suspected	Yes	No	Yes	No	No	3	No	Yes	Yes	No	No	No	No	No	No	No	No	No	No	Student	Clinical Sciences	Medicine & Surgery	Medicine & Surgery	500	NEGATIVE	INITIAL
326	21	Male	Suspected	Yes	No	Yes	No	No		No	No	No	No	No	No	No	No	No	No	No	No	No	Student	Engineering	Electrical Engineering	Electrical Engineering	400	NEGATIVE	INITIAL
327	36	Male	Suspected	Yes	Yes	Yes	No	No	7	No	No	No	No	No	No	No	No	No	No	No	No	No	Other	0	0	0	0	NEGATIVE	INITIAL			39.7		39.7
328	39	Female	Suspected	Yes	Yes	Yes	Yes	No		No	Yes	No	No	No	No	No	No	No	No	No	No	No	Other	0	0	0	0	POSITIVE	INITIAL
329	20	Male	Suspected	No	Yes	No	No	No	2	No	No	No	No	No	No	No	No	No	No	No	No	No	Student	ICS	ICS	0	300	NEGATIVE	INITIAL
330	27	Male	Suspected	No	No	No	No	Yes		No	No	No	No	No	No	No	No	No	No	No	No	No	Student	Geology	Geology	Geology	PG	NEGATIVE	INITIAL
331	21	Female	Suspected	Yes	No	No	No	No		No	Yes	No	No	No	No	No	No	No	No	No	No	No	Student	Education	0	0	300	NEGATIVE	INITIAL
332	21	Female	Suspected	No	No	No	No	Yes		No	Yes	No	No	No	No	No	No	No	No	No	No	No	Student	Physical Sci.	Physics	Physics	400	NEGATIVE	INITIAL
333	20	Female	Suspected	No	Yes	No	No	No	27	No	No	No	No	No	No	No	No	No	No	No	No	No	Student	Arts	English	English	200	NEGATIVE	INITIAL
334	21	Female	Suspected	Yes	No	Yes	No	No	10	No	No	No	No	No	No	No	No	No	No	No	No	No	Student	Education	0	History Education	300	NEGATIVE	INITIAL	24.21	29.31	23.7		25.74
335	26	Male	Suspected	Yes	Yes	Yes	Yes	No	5	No	Yes	No	No	No	No	No	No	No	No	No	No	No	Student	Arts	0	Lingusistics	400	POSITIVE	INITIAL
336	21	Female	Probable	No	No	Yes	No	No		No	Yes	Yes	No	No	No	No	No	No	No	No	No	No	Student	Clinical Sciences	Medicine & Surgery	Medicine & Surgery	500	NEGATIVE	INITIAL
337	23	Male	Probable	No	No	Yes	No	No		No	No	Yes	No	No	No	No	No	No	No	No	No	No	Student	Clinical Sciences	Medicine & Surgery	Medicine & Surgery	500	NEGATIVE	INITIAL
338	18	Male	Suspected	Yes	No	Yes	No	No	4	No	No	No	No	No	No	No	No	No	No	No	No	No	Student	Basic Clinical Science	Medicine & Surgery	Medicine & Surgery	200	NEGATIVE	FOLLOW UP
339	40	Male	Probable	No	No	No	Yes	No	9	No	Yes	Yes	Yes	No	No	No	No	No	No	No	No	No	Other	0	0	0	0	NEGATIVE	FOLLOW UP
340	26	Male	Probable	No	No	No	No	Yes		No	Yes	No	No	No	No	No	No	No	No	No	No	No	Other	0	0	0	0	NEGATIVE	INITIAL
341	19	Female	Suspected	Yes	Yes	Yes	Yes	No	6	No	No	No	No	No	No	No	No	No	No	No	No	No	Student	Life Sciences	Biochemistry	0	300	NEGATIVE	INITIAL
342	17	Male	Suspected	Yes	No	Yes	Yes	No	3	No	No	No	No	No	No	No	No	No	No	No	No	No	Student	Basic Medical Science	Phisiology	0	100	NEGATIVE	INITIAL
343	21	Female	Suspected	No	No	Yes	No	No	2	No	Yes	No	No	No	No	No	No	No	No	No	No	No	Student	Physical Sci.	Chemistry	0	400	NEGATIVE	INITIAL	37.33	39.68	26.48		34.4967
344	22	Male	Suspected	Yes	No	Yes	Yes	No	5	No	No	No	No	No	No	No	No	No	No	No	Yes	No	Student	Engineering	Food engineering	0	400	POSITIVE	INITIAL
345	20	Male	Suspected	Yes	Yes	Yes	No	No	6	No	No	No	No	No	No	No	No	No	No	No	No	No	Student	Engineering	Electrical Engineering	0	300	NEGATIVE	INITIAL	15.33				15.33
346	21	Male	Suspected	Yes	No	Yes	No	No	3	No	No	No	No	No	No	No	No	No	No	No	No	No	Student	Arts	HIS	0	200	POSITIVE	INITIAL
347	20	Female	Suspected	Yes	Yes	Yes	Yes	No	3	No	Yes	No	No	No	No	No	No	No	No	No	No	No	Student	Social Sci.	Political Sc.	0	400	NEGATIVE	INITIAL	36.64	38.68	30.87		35.3967
348	23	Male	Suspected	Yes	No	Yes	Yes	No	5	No	No	No	No	No	No	No	No	No	No	No	No	No	Student	Basic Medical Science	Medicine & Surgery	0	300	POSITIVE	FOLLOW UP
349	18	Male	Suspected	Yes	No	Yes	Yes	No	2	No	No	Yes	No	No	No	No	No	No	No	No	No	No	Student	Engineering	Computer Engr	Computer Engr	300	NEGATIVE	INITIAL	31.17	32.38	27.56		30.37
350	20	Female	Suspected	Yes	Yes	Yes	Yes	No	2	No	No	No	No	No	No	No	No	No	No	No	No	No	Student	Education	Argric Edu	0	200	POSITIVE	INITIAL
351	18	Female	Suspected	Yes	No	Yes	No	No	2	No	No	No	No	No	No	No	No	No	No	No	No	No	Other	0	0	0	0	NEGATIVE	INITIAL
352	21	Female	Suspected	No	Yes	No	No	No	2	No	No	No	No	No	No	No	No	No	No	No	No	No	Student	Argric	Argric	0	500	NEGATIVE	INITIAL	29.13	29.95	25.6		28.2267
353	20	Male	Suspected	Yes	Yes	Yes	Yes	No	2	No	No	No	No	No	No	No	No	No	No	No	Yes	No	Student	Agric	Agric	0	400	POSITIVE	FOLLOW UP
354	19	Female	Confirmed	Yes	No	No	No	No	12	No	No	No	No	No	No	No	No	No	No	No	No	No	Student	Law	Law	Law	200	NEGATIVE	FOLLOW UP
355	20	Female	Confirmed	No	No	No	No	Yes		No	Yes	No	No	No	No	No	No	No	No	No	No	No	Student	Enviromental Science	Architecture	Architecture	200	NEGATIVE	INITIAL	38.41	38.44	32.66		36.5033
356	43	Male	Suspected	Yes	No	Yes	No	No	6	No	Yes	No	No	No	No	No	No	No	No	No	No	No	Other	0	0	0	0	POSITIVE	INITIAL
357	25	Female	Probable	No	No	Yes	No	No	1	No	No	No	No	No	No	No	No	No	No	No	No	No	Other	0	0	0	0	NEGATIVE	INITIAL			31.33		31.33
358	18	Female	Suspected	Yes	No	Yes	Yes	No	5	No	Yes	No	No	No	No	No	No	Yes	No	No	No	No	Student	Engineering	Computer Engr	0	300	POSITIVE	FOLLOW UP
359	22	Male	Confirmed	No	No	No	No	Yes		No	No	No	No	No	No	No	No	No	No	No	No	No	Student	Arts	English	0	400	NEGATIVE	INITIAL
360	18	Female	Suspected	No	No	No	No	Yes		No	No	No	No	No	No	No	No	Yes	No	No	No	No	Student	Education	History Education	0	200	NEGATIVE	INITIAL
361	20	Male	Suspected	Yes	Yes	Yes	Yes	No	7	No	No	No	No	No	No	No	No	No	No	No	No	No	Student	Education	Concellor Education	0	300	NEGATIVE	INITIAL
362	23	Male	Probable	No	No	Yes	No	No		No	Yes	No	No	No	No	No	No	No	No	No	No	No	Student	Enviromental Science	Survery/ geoinformatics	0	500	NEGATIVE	INITIAL
363	20	Female	Confirmed	No	No	No	No	Yes		No	No	Yes	No	No	No	No	No	No	No	No	No	No	Student	Pharmaceitical Science	Pharmaceitical Science	0	400	NEGATIVE	FOLLOW UP
364	20	Female	Probable	No	No	No	No	Yes		No	No	No	No	No	No	No	No	No	No	No	No	No	Student	Enviromental Science	Estate Management	0	100	NEGATIVE	INITIAL
365	22	Female	Confirmed	No	No	No	No	Yes		No	No	No	No	No	No	No	No	Yes	No	No	No	No	Student	Management Science	Finance	Finance	400	NEGATIVE	FOLLOW UP			33.26		33.26
366	13	Male	Suspected	No	No	Yes	No	No		No	No	No	No	No	No	No	No	No	No	No	No	No	Other	0	0	0	0	POSITIVE	INITIAL			36.86		36.86
367	16	Male	Suspected	No	No	Yes	No	No		No	No	No	No	0	0	0	0	0	0	0	0	0	Other	0	0	0	0	POSITIVE	FOLLOW UP
368	53	Male	Suspected	No	No	No	No	Yes		No	No	No	No	No	No	No	No	No	No	No	No	No	Other	0	0	0	0	NEGATIVE	FOLLOW UP
369	35	Female	Probable	Yes	No	No	No	No		No	No	No	No	No	No	No	No	No	No	No	No	No	Other	0	0	0	0	NEGATIVE	FOLLOW UP			34.69		34.69
370	21	Female	Probable	No	No	No	No	Yes		No	No	No	No	No	No	No	No	No	No	No	No	No	Student	Basic medical sciences	Medicine & surgery	0	500	POSITIVE	INITIAL
371	22	Female	Probable	No	No	No	No	Yes		No	No	No	No	No	No	No	No	No	No	No	No	No	Student	Basic medical sciences	Medicine & surgery	0	500	NEGATIVE	INITIAL
372	22	Female	Probable	No	No	No	No	Yes		No	No	No	No	No	No	No	No	No	No	No	No	No	Student	Basic medical sciences	Medicine & surgery	0	500	NEGATIVE	INITIAL
373	22	Female	Suspected	Yes	No	No	No	No		No	No	No	No	No	No	No	No	No	No	No	No	No	Student	Basic Medical Science	Phyisology	0	400	NEGATIVE	INITIAL	33.79	No Cq	34.32		34.055
374	69	Male	Suspected	No	No	No	No	Yes		No	No	No	No	No	Yes	No	No	No	No	No	No	No	Other	0	0	0	0	POSITIVE	INITIAL	23.44	26.16	22.66		24.0867
375	63	Female	Suspected	Yes	Yes	Yes	Yes	No	6	No	No	No	No	No	Yes	No	No	No	No	No	No	No	Other	0	0	0	0	POSITIVE	FOLLOW UP
376	19	Female	Suspected	No	No	No	No	Yes		No	Yes	No	No	No	No	No	No	No	No	No	No	No	Student	Basic Medical Science	Medicine & surgery	0	300	NEGATIVE	INITIAL	24.38	26.83	22.7		24.6367
377	23	Female	Suspected	Yes	Yes	Yes	Yes	No		No	No	No	No	No	No	No	No	No	No	No	No	No	Student	Clinical Science	Nursing	0	200	POSITIVE	FOLLOW UP
378	20	Female	Suspected	Yes	No	No	No	No		No	Yes	No	No	No	No	No	No	No	No	No	No	No	Student	Basic Medical Science	Medicine & surgery	0	300	NEGATIVE	INITIAL
379	55	Male	Suspected	No	No	No	No	Yes		No	No	No	No	No	No	No	No	No	No	No	No	No	Other	0	0	0	0	NEGATIVE	INITIAL
380	0	Female	Suspected	No	No	No	No	Yes		No	No	No	No	No	No	No	No	No	No	No	No	No	Other	0	0	0	0	NEGATIVE	REPEAT
381	18	Male	Suspected	No	No	No	No	Yes		No	Yes	Yes	No	No	No	No	No	No	No	No	No	No	Student	Life Sciences	Biochemistry	0	200	NEGATIVE	REPEAT
382	22	Female	Suspected	Yes	No	No	No	No		No	No	No	No	No	No	No	No	No	No	No	No	No	Student	Basic Medical Science	Phyisology	0	400	NEGATIVE	INITIAL	31.43	30.43	28.85		30.2367
383	24	Male	Suspected	Yes	No	Yes	No	No	7	No	No	No	No	No	No	No	No	No	No	No	No	No	Student	Physcical sci	Statistics	0	100	POSITIVE	INITIAL
384	26	Female	Suspected	Yes	Yes	Yes	No	No	3	No	No	No	No	No	No	No	No	No	No	No	No	No	Student	Life Sciences	Biochemistry	0	400	NEGATIVE	INITIAL
385	16	Male	Suspected	Yes	Yes	Yes	Yes	No		No	No	No	No	No	No	No	No	No	No	No	No	No	Student	Engineering	Civil Engr	0	100	NEGATIVE	FOLLOW UP
386	19	Female	Suspected	No	No	No	No	Yes		No	No	No	No	No	No	No	No	No	No	No	No	No	Student	Masss Communication	Computer and Information Sciences	Computer and Information Sciences	300	NEGATIVE	INITIAL
387	21	Male	Suspected	Yes	No	Yes	Yes	No	2	No	No	No	No	No	No	No	No	No	No	No	No	No	Student	Physical Sci.	Maths	0	300	NEGATIVE	FOLLOW UP
388	18	Female	Suspected	No	No	No	Yes	No		No	No	Yes	No	No	No	No	No	No	No	No	No	No	Student	Engineering	Computer Engr	0	300	NEGATIVE	FOLLOW UP
389	19	Female	Suspected	Yes	No	No	No	No		No	No	No	No	No	No	No	No	No	No	No	No	No	Student	Argriculture	Food Sci	Food Sci	200	NEGATIVE	INITIAL
390	21	Female	Suspected	No	No	No	No	Yes		No	Yes	No	No	No	No	No	No	No	No	No	No	No	Student	Physical Sci.	Chemistry	0	400	NEGATIVE	INITIAL
391	60	Male	Suspected	Yes	No	No	Yes	No		No	No	No	No	No	No	No	No	No	No	No	No	No	Other	0	0	0	0	NEGATIVE	INITIAL		35.76	32.08		33.92
392	18	Female	Suspected	Yes	No	Yes	Yes	No		No	No	No	No	No	No	No	No	No	No	No	No	No	Student	Law	Law	0	100	POSITIVE	INITIAL
393	69	Male	Suspected	Yes	No	No	No	No		No	No	No	No	No	Yes	Yes	No	No	No	No	No	No	Other	0	0	0	0	NEGATIVE	INITIAL	32.04	33.93	28.32		31.43
394	20	Female	Suspected	Yes	No	Yes	Yes	No		No	No	No	No	No	No	No	No	No	No	No	No	No	Student	Education	Social Sci Edu	0	200	POSITIVE	INITIAL
395	20	Female	Suspected	Yes	Yes	Yes	Yes	No		No	No	No	No	No	No	No	No	No	No	No	No	No	Other	0	0	0	0	NEGATIVE	INITIAL	27.02	28.82	26.33		27.39
396	19	Male	Suspected	Yes	No	No	No	No		No	No	No	No	No	No	No	No	No	No	No	No	No	Student	Unilorin Prelimnary Studies	0	0	0	POSITIVE	INITIAL	30.64	31.97	28.26		30.29
397	17	Male	Suspected	Yes	Yes	Yes	Yes	No	9	No	No	No	No	No	No	No	No	No	No	No	No	No	Student	Remidial Studies	0	0	0	POSITIVE	INITIAL
398	26	Female	Suspected	Yes	No	Yes	No	No	3	No	No	No	No	No	No	No	No	No	No	No	No	No	Student	Engineering	Computer Engr	0	100	NEGATIVE	INITIAL	35.79	34.02	29.65		33.1533
399	19	Male	Suspected	No	No	Yes	Yes	No	4	No	No	No	No	No	No	No	No	No	No	No	No	No	Student	Art	HIS	0	100	POSITIVE	INITIAL	28.61	27.89	24.27		26.9233
400	21	Female	Suspected	Yes	No	Yes	No	No	2	No	No	No	No	No	No	No	No	No	No	No	No	No	Student	Agric	Aqua Culture and Fishery	0	400	POSITIVE	FOLLOW UP
401	21	Male	Suspected	No	No	No	No	Yes		No	No	No	No	No	No	No	No	No	No	No	No	No	Student	Engineering	Chemical Engr	Chemical Engr	500	NEGATIVE	INITIAL	37.53	39.99	31.96		36.4933
402	21	Female	Suspected	Yes	Yes	Yes	Yes	No	5	No	No	No	No	No	No	No	No	No	No	No	No	No	Student	education	Agric edu.	0	100	POSITIVE	INITIAL	41.26				41.26
403	18	Female	Suspected	No	No	Yes	No	No	6	No	No	No	No	No	No	No	No	No	No	No	No	No	Student	Argric	Food Sci	0	300	NEGATIVE	INITIAL
404	18	Female	Suspected	Yes	No	Yes	Yes	No	4	No	No	No	No	No	No	No	No	No	No	No	No	No	Student	education	English Edu	0	200	NEGATIVE	INITIAL
405	22	Female	Suspected	Yes	No	Yes	No	No	0	No	No	No	No	No	No	No	No	No	No	No	No	No	Student	education	History edu.	0	100	NEGATIVE	INITIAL	35.08		30.96		33.02
406	25	Female	Suspected	Yes	No	Yes	Yes	No	7	No	No	No	No	No	No	No	No	No	No	No	No	No	Student	CIS	CIS	0	400	POSITIVE	FOLLOW UP
407	22	Female	Suspected	No	No	No	No	Yes		No	No	No	No	No	No	No	No	No	No	No	No	No	Student	Argric	Argric	Aqua Culture	400	NEGATIVE	INITIAL
408	21	Female	Suspected	Yes	No	Yes	No	No	4	No	No	No	No	No	No	No	No	No	No	No	No	No	Student	education	science edu.	0	300	NEGATIVE	INITIAL	30.37	34.96	28.25		31.1933
409	22	Male	Suspected	Yes	No	Yes	Yes	No	11	No	No	No	No	No	No	No	No	No	No	No	No	No	Student	Engineering	WRET	0	300	POSITIVE	INITIAL
410	35	Female	Suspected	Yes	Yes	Yes	Yes	No	14	No	No	No	No	No	No	No	No	No	No	No	No	No	Other	0	0	0	0	NEGATIVE	INITIAL
411	34	Female	Suspected	No	Yes	Yes	Yes	No	5	No	No	No	No	No	No	No	No	No	No	No	No	No	Other	0	0	0	0	NEGATIVE	INITIAL	32.59	33.93	30.31		32.2767
412	24	Male	Probable	No	No	No	No	Yes		No	No	No	No	No	No	No	No	No	No	No	No	No	Student	Social sci	Sociology	0	200	POSITIVE	INITIAL	21.93		37.24		29.585
413	24	Female	Suspected	Yes	No	Yes	Yes	No	5	No	No	No	No	No	No	No	No	No	No	No	No	No	Student	Life Sciences	Palnt Bio.	0	300	POSITIVE	FOLLOW UP
414	23	Male	Suspected	No	No	No	No	Yes		No	No	No	No	No	No	No	No	No	No	No	No	No	Student	Basic medical Sci.	Anatomy	0	400	NEGATIVE	INITIAL	41.4	41.13	35.39		39.3067
415	22	Male	Suspected	Yes	No	Yes	No	No	4	No	No	No	No	No	No	No	No	No	No	No	No	No	Student	Life Sciences	Microbiology	0	400	POSITIVE	INITIAL
416	21	Female	Probable	Yes	No	Yes	No	No		No	No	No	No	No	No	No	No	No	No	No	No	No	Student	Social Sci.	Sociology	0	200	NEGATIVE	INITIAL
417	25	Male	Suspected	Yes	No	Yes	No	No	3	No	No	No	No	No	No	No	No	No	No	No	No	No	Student	Pharmaceitical Science	Pharmacey	0	300	NEGATIVE	INITIAL
418	20	Male	Suspected	No	Yes	Yes	No	No	9	No	No	No	No	No	No	No	No	No	No	No	No	No	Student	Physical Sci.	Maths	0	100	NEGATIVE	FOLLOW UP
419	19	Female	Suspected	No	No	Yes	Yes	No	2	No	No	No	No	No	No	No	No	No	No	No	No	No	Student	CIS	Mass Comm.	Mass Comm	200	NEGATIVE	INITIAL
420	24	Female	Suspected	Yes	Yes	Yes	No	No		No	No	No	No	No	Yes	Yes	No	No	No	No	No	No	Other	0	0	0	0	NEGATIVE	FOLLOW UP
421	18	Female	Suspected	No	Yes	Yes	No	No		No	No	No	No	No	No	No	No	No	No	No	No	No	Student	Management sic	Business Administration	0	200	NEGATIVE	INITIAL
422	18	Female	Suspected	No	Yes	No	No	No		No	No	No	No	No	No	No	No	No	No	No	No	No	Student	Education	Counellor Education	0	200	NEGATIVE	INITIAL
423	19	Female	Suspected	Yes	No	Yes	No	No	11	No	No	No	No	No	No	No	No	No	No	No	No	No	Student	Basic Medical Sci.	Physiology	0	100	NEGATIVE	INITIAL			35.25		35.25
424	23	Male	Suspected	Yes	No	Yes	Yes	No	4	No	No	No	No	No	No	No	No	No	No	No	No	No	Student	Management Sci.	Marketing	0	400	POSITIVE	INITIAL			30.47		30.47
425	24	Female	Confirmed	Yes	Yes	Yes	Yes	No	13	No	No	No	No	No	No	No	No	No	No	No	No	No	Student	Management Sci.	Marketing	0	400	POSITIVE	FOLLOW UP	36.97	39.39	28.63		34.9967
426	21	Male	Confirmed	No	No	No	No	Yes		No	No	No	No	No	No	No	No	No	No	No	No	No	Student	Engineering	Electrical Engineering	Electrical Engineering	300	POSITIVE	FOLLOW UP	30.9	29.29	24.79		28.3267
427	21	Male	Suspected	No	No	No	No	Yes		No	No	No	No	No	No	No	No	No	No	No	No	No	Student	Engineering	Computer Engr	Computer Engr	300	POSITIVE	FOLLOW UP
428	19	Male	Confirmed	No	No	Yes	No	No		No	No	No	No	No	No	No	No	Yes	No	No	No	No	Student	Engineering	Computer Engr	Computer Engr	300	NEGATIVE	FOLLOW UP			42.25		42.25
429	21	Female	Probable	No	No	No	No	Yes		No	No	No	No	No	No	No	No	No	No	No	No	No	Student	Clinical sciences	Medicine & surgery	0	500	NEGATIVE	INITIAL
430	22	Male	Suspected	Yes	No	Yes	No	No	2	No	No	No	No	No	No	No	No	No	No	No	No	No	Student	Basic Medical Sci.	Medicine & Surgery	0	300	NEGATIVE	INITIAL
431	22	Male	Suspected	Yes	No	Yes	Yes	No	9	No	No	No	No	No	No	No	No	No	No	No	No	No	Student	Clinical sciences	Medicine & Surgery	0	400	NEGATIVE	INITIAL			26.52	27.44	26.98
432	19	Female	Suspected	Yes	No	Yes	Yes	No		No	No	No	No	No	No	No	No	No	No	No	No	No	Student	Vet Medicine	0	0	300	POSITIVE	INITIAL
433	19	Female	Suspected	Yes	Yes	Yes	No	No		No	Yes	No	No	No	No	No	No	No	No	No	No	No	Student	Engineering	Civil Engr	0	200	NEGATIVE	INITIAL
434	22	Female	Suspected	Yes	No	Yes	No	No		No	No	No	No	No	No	No	No	No	No	No	No	No	Student	Arts	PFA	0	200	NEGATIVE	INITIAL			23.34	25.41	24.375
435	21	Male	Suspected	No	No	Yes	Yes	No		No	No	No	No	No	No	No	No	No	No	No	No	No	Student	Engineering	Computer Engr	0	400	POSITIVE	INITIAL			33.25	33.48	33.365
436	19	Female	Suspected	No	No	No	Yes	No		No	No	No	No	No	No	No	No	No	No	No	No	No	Student	Argric	Argric	0	100	POSITIVE	INITIAL			36.14	39.66	37.9
437	23	Male	Suspected	Yes	No	No	Yes	No	7	No	No	No	No	No	No	No	No	No	No	No	No	No	Student	0	Political Sc.	0	400	POSITIVE	INITIAL
438	21	Female	Suspected	Yes	No	Yes	No	No	5	No	No	No	No	No	No	No	No	No	No	No	No	No	Student	0	Finance	0	400	NEGATIVE	INITIAL
439	19	Female	Suspected	Yes	No	Yes	Yes	No		No	No	No	No	No	No	No	No	No	No	No	No	No	Student	Microbiology	Microbiology	0	200	NEGATIVE	INITIAL
440	17	Female	Suspected	No	No	No	No	Yes		No	No	No	No	No	No	No	No	No	No	No	No	No	Student	Enviromental Science	Geology	0	200	NEGATIVE	INITIAL			23.87	27.75	25.81
441	21	Male	Suspected	Yes	No	Yes	No	No		No	No	No	No	No	No	No	No	No	No	No	No	No	Student	Basic Medical Sci.	Anatomy	0	300	POSITIVE	INITIAL			32.94	36.51	34.725
442	22	Female	Suspected	Yes	Yes	Yes	Yes	No	1	No	No	No	No	No	No	No	No	No	No	No	No	No	Student	Life Sciences	Microbiology	0	400	POSITIVE	REPEAT
443	18	Male	Probable	Yes	Yes	Yes	Yes	No	4	No	No	No	Yes	No	No	No	No	No	No	No	No	No	Student	Engineering	Computer Engr	0	300	NEGATIVE	INITIAL
444	19	Male	Suspected	Yes	No	Yes	No	No		No	No	No	No	No	No	No	No	No	No	No	No	No	Student	Education	Adult Education	0	100	NEGATIVE	INITIAL
445	18	Male	Suspected	No	No	No	No	Yes		No	No	No	No	No	No	No	No	No	No	No	No	No	Student	Art	History	0	100	NEGATIVE	INITIAL			28.92	30.65	29.785
446	19	Male	Suspected	Yes	No	Yes	No	No	1	No	No	No	No	No	No	No	No	No	No	No	No	No	Student	Physcical sci	Statistics	0	400	POSITIVE	INITIAL
447	20	Female	Suspected	Yes	Yes	Yes	No	No	2	No	No	No	No	No	No	No	No	No	No	No	No	No	Student	Arts	English	0	200	NEGATIVE	INITIAL
448	21	Female	Suspected	Yes	No	Yes	Yes	No	3	No	No	No	No	No	No	No	No	No	No	No	No	No	Student	Education	Education Management	0	400	NEGATIVE	INITIAL
449	28	Male	Suspected	Yes	No	Yes	No	No	4	No	No	No	No	No	No	No	No	No	No	No	No	No	Student	Education	Edu Tech	0	400	NEGATIVE	INITIAL
450	24	Male	Suspected	Yes	No	Yes	No	No	3	No	No	No	No	No	No	No	No	No	No	No	No	No	Student	Education	Bilogy Education	0	200	NEGATIVE	INITIAL
451	23	Male	Suspected	Yes	No	Yes	Yes	No		No	No	No	No	No	No	No	No	No	No	No	No	No	Student	Argric	Food Sci	0	200	NEGATIVE	INITIAL			36.63	39.44	38.035
452	21	Female	Suspected	Yes	Yes	No	Yes	No	6	No	No	No	No	No	No	No	No	No	No	No	No	No	Student	Clinical Sci.	Medicine & surgery	0	400	POSITIVE	INITIAL
453	23	Female	Suspected	Yes	Yes	Yes	Yes	No	6	No	No	No	No	No	No	No	No	No	No	No	No	No	Student	Clinical Sci.	Medicine & surgery	0	500	NEGATIVE	FOLLOW UP
454	24	Female	Suspected	No	Yes	Yes	No	No		No	No	Yes	No	No	No	Yes	No	No	No	No	No	No	Student	Clinical Science	Medicine & Surgery	0	500	NEGATIVE	FOLLOW UP
455	21	Male	Suspected	Yes	No	No	No	No		No	No	No	No	No	No	No	No	No	No	No	No	No	Student	Basic Clinical Science	Medicine & Surgery	Medicine & Surgery	400	NEGATIVE	INITIAL
456	21	Male	Suspected	Yes	No	Yes	No	No		No	No	No	No	No	No	No	No	No	No	No	No	No	Student	Life Sciences	Zoology	0	400	NEGATIVE	INITIAL
457	25	Female	Suspected	Yes	Yes	Yes	Yes	No	7	No	No	No	No	No	No	No	No	No	No	No	No	No	Student	Argric	Forestry	0	500	NEGATIVE	INITIAL
458	22	Female	Suspected	No	No	Yes	No	No		No	No	No	No	No	No	No	No	No	No	No	No	No	Student	Argric	Forestry	0	500	NEGATIVE	INITIAL
459	22	Female	Suspected	Yes	No	Yes	No	No	5	No	No	No	No	No	No	No	No	No	No	No	No	No	Student	Clinical Sci.	Nursing	0	400	NEGATIVE	INITIAL			39.59		39.59
460	18	Female	Suspected	No	No	No	No	Yes		No	No	No	No	No	No	Yes	No	Yes	No	No	No	No	Student	Arts	LRS	0	400	POSITIVE	INITIAL			37.47		37.47
461	21	Female	Suspected	Yes	No	No	No	No	2	No	No	No	No	No	No	No	No	No	No	No	No	No	Student	Education	Health Education	0	400	POSITIVE	INITIAL
462	20	Male	Suspected	Yes	Yes	Yes	No	No	3	No	No	No	No	No	No	No	No	No	No	No	No	No	Student	Basic Clinical Sci.	Physiotherapy	0	200	NEGATIVE	INITIAL			35.52	33.3	34.41
463	22	Female	Suspected	No	Yes	Yes	Yes	No	2	No	No	No	No	No	No	No	No	No	No	No	No	No	Student	Education	Councellor Education	0	300	POSITIVE	INITIAL			35.9	36.14	36.02
464	20	Female	Suspected	No	Yes	No	Yes	No	5	No	No	No	No	No	No	No	No	No	No	No	No	No	Student	Education	Adult and Primary Education	0	400	POSITIVE	INITIAL			22.94	27.43	25.185
465	22	Female	Suspected	Yes	No	Yes	No	No	9	No	No	No	No	No	No	No	No	No	No	No	No	No	Student	Enviromental Science	Urban and Regional Planning	0	200	POSITIVE	INITIAL
466	19	Male	Suspected	Yes	Yes	Yes	No	No	10	No	No	No	No	No	No	No	No	Yes	No	No	No	No	Student	Life Sciences	Plant Biology	0	300	NEGATIVE	INITIAL			27.36	25.22	26.29
467	19	Female	Suspected	Yes	No	Yes	No	No	4	No	No	No	No	No	No	Yes	No	Yes	No	No	No	No	Student	Basic Clinical Sci.	Physiology	0	200	POSITIVE	INITIAL
468	19	Male	Suspected	Yes	Yes	Yes	No	No	3	No	No	No	No	No	No	No	No	Yes	No	No	No	No	Student	Basic Clinical Sci.	Medicine & surgery	0	200	NEGATIVE	INITIAL
469	21	Male	Suspected	Yes	No	Yes	Yes	No	7	No	No	No	No	No	No	No	No	Yes	No	No	No	No	Student	Arts	English	0	200	NEGATIVE	INITIAL
470	24	Female	Suspected	Yes	Yes	Yes	No	No	6	No	No	No	No	No	No	No	No	Yes	No	No	No	No	Student	Management sci,	Marketing	0	400	NEGATIVE	INITIAL				20.88	20.88
471	21	Male	Suspected	Yes	No	Yes	No	No	0	No	No	No	No	No	No	No	No	Yes	No	No	No	No	Student	Engineering	Malterials & metallogical Engr	0	100	POSITIVE	INITIAL
472	25	Male	Suspected	Yes	No	Yes	No	No	3	No	No	No	No	No	No	No	No	Yes	No	No	No	No	Student	Education	Human Kinetics	0	400	NEGATIVE	INITIAL
473	20	Female	Suspected	Yes	No	Yes	No	No	7	No	No	No	No	No	No	No	No	Yes	No	No	No	No	Student	Argric	Forestry	0	300	NEGATIVE	INITIAL			30.32	29.33	29.825
474	20	Female	Suspected	Yes	No	Yes	Yes	No	5	No	No	No	No	No	No	No	No	Yes	No	No	No	No	Student	Argric	Aqua Culture and Fishery	0	400	POSITIVE	INITIAL
475	41	Female	Suspected	Yes	No	Yes	No	No	15	No	No	No	No	No	No	No	No	Yes	No	No	No	No	Other	Law	Criminology and security	0	0	NEGATIVE	INITIAL			34.56	34.92	34.74
476	17	Female	Suspected	Yes	No	Yes	Yes	No	11	No	No	No	No	No	No	No	No	Yes	No	No	No	No	Student	Life Sciences	Microbiology	0	100	POSITIVE	INITIAL
477	21	Female	Suspected	Yes	Yes	Yes	Yes	No	33	No	Yes	No	No	No	No	No	No	Yes	No	No	No	No	Student	Arts	English	0	400	NEGATIVE	INITIAL
478	24	Female	Suspected	Yes	No	Yes	No	No	8	No	Yes	No	No	No	No	No	No	Yes	No	No	No	No	Student	Education	Councellor Education	0	300	NEGATIVE	INITIAL			24.39	26.32	25.355
479	23	Male	Suspected	Yes	No	Yes	Yes	No	5	No	No	No	No	No	No	No	No	Yes	No	No	No	No	Student	ICS	CIS	0	300	POSITIVE	INITIAL
480	23	Female	Suspected	Yes	Yes	Yes	No	No	1	No	No	No	No	No	No	No	No	Yes	No	No	No	No	Student	Education	science edu.	0	200	NEGATIVE	INITIAL			27.89	29.04	28.465
481	18	Female	Suspected	Yes	Yes	Yes	No	No	3	No	No	No	No	No	No	No	No	Yes	No	No	No	No	Student	Agric	Agric	0	100	POSITIVE	INITIAL
482	20	Male	Suspected	Yes	No	Yes	No	No	3	No	No	No	No	No	No	No	No	No	No	No	No	No	Student	Basic Medical Science	Physiology	Physiology	300	NEGATIVE	INITIAL
483	23	Male	Suspected	No	No	Yes	No	No		No	No	No	No	No	No	No	No	No	No	No	No	No	Student	Basic Medical Science	Physiology	Physiology	301	NEGATIVE	INITIAL			25.04	26.81	25.925
484	19	Male	Suspected	Yes	Yes	Yes	Yes	No	4	No	No	No	No	No	No	No	No	No	No	No	No	No	Student	Basic Medical Science	Physiology	Physiology	300	POSITIVE	INITIAL			25.04	26.81	25.925
485	18	Male	Suspected	Yes	No	Yes	Yes	No	7	No	No	Yes	No	No	No	No	No	No	No	No	No	No	Student	Engineering &b Technology	Electrical & Electronics Engineering	0	200	POSITIVE	INITIAL			39.63	33.73	36.68
486	19	Male	Suspected	Yes	Yes	Yes	Yes	No	23	No	Yes	No	No	No	No	No	No	No	No	No	No	No	Student	Life Sciences	Plant Biology	0	200	POSITIVE	FOLLOW UP			36.37	33.32	34.845
487	30	Female	Suspected	Yes	No	Yes	No	No	5	No	No	No	No	No	No	No	No	No	No	No	No	No	Student	Basic Clinical Services	Medical Microbiology & Parasitology	0	PG	NEGATIVE	INITIAL
488	18	Female	Suspected	No	No	No	No	Yes		No	Yes	No	No	No	No	No	No	No	No	No	No	No	Student	Basic Medical Science	Physioloogy	0	200	NEGATIVE	INITIAL
489	17	Female	Suspected	No	No	No	No	Yes		Yes	No	No	No	No	No	No	No	No	No	No	No	No	Other	0	0	0	0	NEGATIVE	INITIAL
490	25	Female	Suspected	Yes	No	Yes	Yes	No	3	No	No	No	No	No	No	No	No	No	No	No	No	No	Student	Art	Art Education	0	PG	POSITIVE	INITIAL			24.38	25.83	25.105
491	21	Female	Suspected	Yes	No	Yes	No	No		No	No	No	No	No	No	No	No	No	No	No	No	No	Student	Life Sciences	Biochemistry	0	300	POSITIVE	INITIAL			37.49	No Cq	37.49
492	20	Male	Suspected	Yes	No	Yes	No	No	2	No	No	Yes	No	No	No	No	No	No	No	No	No	No	Student	Social Science	Sociology	0	400	NEGATIVE	INITIAL
493	48	Female	Suspected	Yes	Yes	Yes	Yes	No		No	Yes	No	No	No	No	No	No	No	No	No	No	No	Other	0	0	0	0	NEGATIVE	INITIAL
494	20	Female	Suspected	Yes	Yes	Yes	No	No	3	No	No	No	No	No	No	No	No	Yes	Yes	No	No	No	Student	Engineering	Chemical Engr	0	400	NEGATIVE	INITIAL
495	26	Male	Suspected	No	No	No	No	Yes		No	No	No	No	No	No	No	No	No	No	No	No	No	Other	0	0	0	0	POSITIVE	INITIAL			40.21	31.64	35.925
496	19	Female	Suspected	Yes	No	Yes	Yes	No	8	No	No	Yes	No	No	No	No	No	No	No	No	No	No	Student	Basic Medical Science	Physiology	0	300	NEGATIVE	INITIAL
497	18	Female	Suspected	No	No	Yes	No	No		No	Yes	No	No	No	No	No	No	No	No	No	No	No	Student	Clinical Science	Nursing	0	200	NEGATIVE	INITIAL
498	21	Female	Suspected	No	No	No	No	Yes		No	No	No	No	No	No	No	No	No	No	No	No	No	Student	Basic Medical Science	Physiology	0	400	NEGATIVE	INITIAL
499	21	Female	Suspected	No	No	No	No	Yes		No	No	No	No	No	No	No	No	No	No	No	No	No	Student	Basic Medical Science	Physiology	0	400	NEGATIVE	INITIAL
500	23	Female	Suspected	Yes	No	Yes	Yes	No	6	No	No	No	No	No	No	No	No	Yes	No	No	No	No	Student	Basic Clinical Science	MBBS	0	400	NEGATIVE	INITIAL
501	36	Female	Suspected	No	No	No	No	Yes		No	No	No	No	No	No	No	No	No	No	No	No	No	Other	0	0	0	0	POSITIVE	INITIAL			25.33	26.99	26.16
502	22	Female	Probable	No	No	No	No	Yes		No	No	No	No	No	No	No	No	No	No	No	No	No	Other	0	0	0	0	NEGATIVE	INITIAL
503	23	Female	Probable	No	No	No	No	Yes		No	Yes	No	No	No	No	No	No	No	No	No	No	No	Other	0	0	0	0	NEGATIVE	REPEAT
504	40	Male	Probable	No	No	No	Yes	No		No	Yes	Yes	No	No	No	No	No	No	No	No	No	No	Other	0	0	0	0	NEGATIVE	REPEAT
505	26	Male	Probable	No	No	No	No	Yes		No	Yes	No	No	No	No	No	No	No	No	No	No	No	Other	0	0	0	0	NEGATIVE	REPEAT
506	35	Female	Probable	No	No	No	No	Yes		No	No	No	No	No	No	No	No	No	No	No	No	No	Other	0	0	0	0	NEGATIVE	FOLLOW UP
507	63	Female	Suspected	Yes	Yes	Yes	Yes	No		No	No	No	No	No	Yes	No	No	No	No	No	No	No	Other	0	0	0	0	NEGATIVE	FOLLOW UP
508	69	Male	Suspected	No	No	No	No	Yes		No	No	No	No	No	Yes	No	No	No	No	No	No	No	Other	0	0	0	0	POSITIVE	INITIAL			37.98		37.98
509	24	Male	Suspected	No	Yes	Yes	No	No	3	No	No	No	No	No	No	No	No	No	No	No	No	No	Student	Social science	Sociology	0	400	NEGATIVE	INITIAL
510	22	Female	Suspected	Yes	No	Yes	No	No	2	No	No	Yes	No	No	No	No	No	No	No	No	No	No	Student	Agric	Food Science	0	400	POSITIVE	INITIAL			32.82	33.58	33.2
511	20	Male	Suspected	Yes	No	Yes	Yes	No	4	No	No	Yes	No	No	No	No	No	No	No	No	No	No	Student	Physical Sci.	Physics	0	200	POSITIVE	REPEAT			31.39	33.25	32.32
512	22	Female	Suspected	No	No	No	No	Yes		No	No	No	No	No	No	No	No	No	No	No	No	No	Other	0	0	0	0	NEGATIVE	INITIAL
513	18	Male	Suspected	Yes	Yes	Yes	Yes	No	5	No	No	Yes	No	No	No	No	No	No	No	No	No	No	Student	Engineering	Materials and Met	0	200	POSITIVE	FOLLOW UP			36.58		36.58
514	23	Male	Suspected	No	Yes	Yes	No	No	15	No	No	No	No	No	No	No	No	No	No	No	No	No	Student	ICS	CIS	0	300	POSITIVE	INITIAL			35.59	37.32	36.455
515	19	Female	Suspected	Yes	No	Yes	Yes	No	3	No	No	No	No	No	No	No	No	No	No	No	No	No	Student	Agric	Home Econ	0	200	NEGATIVE	INITIAL
516	20	Female	Suspected	Yes	Yes	Yes	Yes	No	2	No	No	No	No	No	No	No	No	No	No	No	No	No	Student	Education	Adult & Primary Edu	0	200	POSITIVE	INITIAL			38.82		38.82
517	17	Female	Suspected	Yes	Yes	Yes	Yes	No	7	No	No	No	No	No	No	No	No	No	No	No	No	No	Student	Arts	English	0	200	POSITIVE	FOLLOW UP			36.01	34.33	35.17
518	19	Male	Suspected	Yes	No	Yes	Yes	No	7	No	No	Yes	No	No	No	No	No	No	No	No	No	No	Student	Arts	HIS	0	200	NEGATIVE	INITIAL			No Cq	No Cq
519	21	Male	Suspected	Yes	Yes	Yes	Yes	No	5	No	No	No	No	No	No	No	No	No	No	No	Yes	No	Student	Arts	Performing Arts	0	300	POSITIVE	INITIAL			32.64	33.64	33.14
520	18	Female	Suspected	No	No	Yes	No	No		No	No	No	No	No	No	No	No	No	No	No	No	No	Student	Law	Combined Law	0	100	NEGATIVE	INITIAL
521	31	Male	Suspected	No	No	No	No	Yes		No	No	No	No	No	No	No	No	No	No	No	No	No	Student	Physical Sci.	Chemistry	0	PG	NEGATIVE	INITIAL
522	21	Female	Suspected	No	No	Yes	No	No	5	No	No	No	No	No	No	No	No	No	No	No	No	No	Student	Law	Common law	0	200	NEGATIVE	INITIAL
523	44	Female	Suspected	No	No	No	No	Yes		No	No	No	No	No	No	No	No	No	No	No	No	No	Other	0	0	0	0	POSITIVE	INITIAL			39.46		39.46
524	22	Male	Suspected	Yes	Yes	Yes	Yes	No	2	No	No	Yes	No	No	No	No	No	No	No	No	No	No	Student	Social sci	Sociology	0	300	POSITIVE	INITIAL			33.29	34.64	33.965
525	20	Female	Suspected	Yes	Yes	Yes	No	No	8	No	No	No	No	No	No	No	No	No	No	No	No	No	Student	Basic Med Sci	Medicine	0	300	NEGATIVE	INITIAL
526	21	Female	Suspected	No	No	Yes	No	No	15	No	No	No	No	No	No	No	No	No	No	No	No	No	Student	Law	Common law	0	400	POSITIVE	FOLLOW UP			39.87		39.87
527	19	Male	Suspected	Yes	Yes	Yes	No	No	5	No	No	No	No	No	No	No	No	No	No	No	No	No	Student	Physcical sci	Statistics	0	400	NEGATIVE	INITIAL
528	18	Female	Suspected	Yes	No	Yes	Yes	No	2	No	No	No	No	No	No	No	No	No	No	No	No	No	Student	Life Sciences	Plant Biology	0	100	NEGATIVE	INITIAL
529	51	Male	Probable	No	No	No	No	Yes		No	No	No	No	No	No	No	No	No	No	No	No	No	Other	0	0	0	0	NEGATIVE	INITIAL
530	34	Male	Suspected	Yes	No	Yes	No	No	9	No	No	No	No	No	No	No	No	No	No	No	No	No	Other	0	0	0	0	NEGATIVE	INITIAL
531	9	Male	Suspected	Yes	No	Yes	Yes	No	2	No	No	No	No	No	No	No	No	No	No	No	No	No	Student	Unilorin Primary School	0	0	0	NEGATIVE	INITIAL
532	20	Female	Suspected	No	No	Yes	No	No	9	No	No	No	No	No	No	No	No	No	No	No	No	No	Student	Kastina University	0	0	0	NEGATIVE	INITIAL
533	56	Female	Suspected	Yes	No	Yes	No	No		No	No	No	No	No	Yes	No	No	No	No	No	No	No	Other	0	0	0	0	NEGATIVE	INITIAL
534	20	Male	Suspected	Yes	No	No	Yes	No	9	No	No	Yes	No	No	No	No	No	No	No	No	No	No	Student	Social Sci	Sociology	0	400	NEGATIVE	INITIAL
535	19	Female	Suspected	Yes	Yes	Yes	Yes	No	4	No	No	Yes	No	No	No	No	No	No	No	No	No	No	Student	Vet Medicine	Vet Medicine	0	400	NEGATIVE	INITIAL
536	21	Male	Suspected	No	Yes	Yes	No	No	2	No	No	Yes	No	No	No	No	No	No	No	No	No	No	Student	Physical Sci.	Geology	0	400	NEGATIVE	INITIAL
537	26	Male	Suspected	Yes	Yes	Yes	No	No	2	No	No	No	No	No	No	No	No	No	No	No	No	No	Student	Basic medical sci.	Anatomy	0	400	NEGATIVE	INITIAL
538	20	Male	Suspected	Yes	Yes	Yes	No	No	3	No	No	No	No	No	No	No	No	No	No	No	No	No	Student	Life Sciences	Biochemistry	0	200	NEGATIVE	INITIAL
539	27	Male	Suspected	Yes	No	Yes	No	No	3	No	No	No	No	No	No	No	No	No	No	No	No	No	Student	Social Sci.	Geography	0	PG	NEGATIVE	INITIAL
540	20	Female	Suspected	Yes	No	Yes	No	No		No	No	No	No	No	No	No	No	No	No	No	No	No	Student	Education	Arts Education	0	300	NEGATIVE	INITIAL
541	23	Male	Suspected	No	No	No	No	Yes		No	No	No	No	No	No	No	No	No	No	No	No	No	Student	Basic Clinical	Medicine & surgery	0	400	NEGATIVE	INITIAL
542	22	Male	Suspected	No	No	No	No	Yes		No	No	No	No	No	No	No	No	No	No	No	No	No	Student	Basic Clinical Sci.	Medicine & surgery	0	400	POSITIVE	INITIAL			36.54		36.54
543	23	Female	Suspected	Yes	No	Yes	No	No	0	No	No	No	No	No	No	No	No	No	No	No	No	No	Student	Basic Clinical Sci.	Medicine & surgery	0	400	NEGATIVE	FOLLOW UP
544	56	Female	Suspected	No	No	No	No	Yes		No	No	No	No	No	Yes	Yes	No	Yes	No	Yes	No	No	Other	0	0	0	0	POSITIVE	FOLLOW UP			37.6		37.6
545	22	Female	Suspected	No	No	No	No	Yes		No	No	No	No	No	No	No	No	No	No	No	No	No	Student	Education	Councellor Education	0	300	POSITIVE	FOLLOW UP			37.06		37.06
546	19	Female	Suspected	Yes	No	Yes	No	No	1	No	No	Yes	No	No	No	No	No	No	No	No	No	No	Student	Law	Common Law	0	200	NEGATIVE	INITIAL
547	18	Male	Suspected	Yes	No	Yes	No	No	4	No	No	No	No	No	No	No	No	No	No	No	No	No	Student	CIS	Computer Sci	0	200	POSITIVE	INITIAL			29.06	28.89	28.975
548	58	Male	Suspected	No	No	Yes	No	No		No	No	No	No	No	No	No	No	No	No	No	No	No	Other	0	Potical Science	0	PG	NEGATIVE	INITIAL			No Cq	No Cq
549	29	Male	Suspected	Yes	Yes	No	No	No	3	No	No	No	No	No	No	No	No	No	No	No	No	No	Student	Social Science	0	0	0	NEGATIVE	INITIAL			No Cq	No Cq
550	18	Male	Suspected	Yes	No	No	Yes	No	1	No	No	Yes	No	No	No	No	No	No	No	No	No	No	Student	CIS	Compter Science	0	300	NEGATIVE	FOLLOW UP			No Cq	No Cq
551	21	Female	Confirmed	Yes	No	No	No	No		No	No	Yes	No	No	No	No	No	No	No	No	No	No	Student	Basic clinical Sc.	Medicine	0	400	NEGATIVE	INITIAL			No Cq	No Cq
552	20	Male	Suspected	Yes	No	Yes	No	No	6	No	No	Yes	No	No	No	No	No	No	No	No	No	No	Student	Education	Concellor Education	0	300	POSITIVE	INITIAL			35.78	No Cq	35.78
553	18	Male	Suspected	Yes	No	Yes	Yes	No	4	No	No	Yes	No	No	No	No	No	No	No	No	No	No	Student	Engineering	Materials and Met	0	100	POSITIVE	INITIAL		No Cq	32.3		32.3
554	23	Female	Suspected	Yes	No	Yes	Yes	No	7	No	No	Yes	No	No	No	No	No	No	No	No	No	No	Student	Law	Law	0	300	POSITIVE	INITIAL			32.88	34.26	33.57
555	22	Male	Suspected	Yes	No	Yes	Yes	No		No	No	Yes	Yes	No	No	No	No	No	No	No	No	No	Student	Education	Councellor Education	0	400	NEGATIVE	INITIAL			No Cq	No Cq
556	23	Male	Suspected	Yes	Yes	Yes	Yes	No	7	No	No	No	No	No	No	No	No	No	No	No	No	No	Student	Physical sci	Mathematics	0	400	POSITIVE	INITIAL			23.23	No Cq	23.23
557	24	Male	Suspected	Yes	No	No	Yes	No	14	No	No	Yes	Yes	No	No	No	No	No	No	No	No	No	Student	Law	Combined Law	0	400	NEGATIVE	INITIAL			No Cq	No Cq
558	19	Female	Suspected	Yes	Yes	Yes	No	No		No	No	No	No	No	No	No	No	No	No	No	No	No	Student	Pharmaceitical Science	Pharmacy	0	300	NEGATIVE	INITIAL			No Cq	No Cq
559	24	Male	Suspected	Yes	No	Yes	No	No	14	No	No	No	No	No	No	No	No	No	No	No	No	No	Student	Social science	Political Sc.	0	MSc	NEGATIVE	FOLLOW UP			No Cq	No Cq
560	17	Female	Confirmed	No	No	No	No	Yes		No	No	Yes	No	No	No	No	No	No	No	No	No	No	Student	Life Sciences	Microbiology	0	100	POSITIVE	FOLLOW UP			43.06	24.33	33.695
561	36	Female	Suspected	No	No	No	No	Yes		No	No	No	No	No	No	No	No	No	No	No	No	No	Other	0	0	0	0	NEGATIVE	FOLLOW UP		No Cq	No Cq
562	26	Male	Suspected	No	No	No	No	Yes		No	No	No	No	No	No	No	No	No	No	No	No	No	Other	0	0	0	0	NEGATIVE	INITIAL		No Cq	No Cq
563	18	Male	Suspected	Yes	Yes	Yes	No	No	2	No	No	No	No	No	No	No	No	No	No	No	No	No	Student	CIS	Information & Communication Sci	0	200	NEGATIVE	INITIAL		No Cq	No Cq
564	22	Female	Suspected	Yes	No	Yes	Yes	No	6	No	No	Yes	No	No	No	No	No	No	No	No	No	No	Student	Basic Medical Sc.	Physiology	0	400	POSITIVE	INITIAL		19.29	16.57		17.93
565	18	Female	Suspected	Yes	No	No	Yes	No	8	Yes	No	No	No	No	No	No	No	No	No	No	No	No	Student	Basic Medical Sc.	MBBS	0	300	NEGATIVE	FOLLOW UP		No Cq	No Cq
566	20	Female	Confirmed	Yes	No	Yes	Yes	No	27	No	No	No	No	No	No	No	No	No	No	No	No	No	Student	Education	Adult and Primary Education	0	400	NEGATIVE	INITIAL			No Cq	No Cq
567	19	Female	Suspected	Yes	Yes	Yes	Yes	No	7	No	No	No	No	No	No	No	No	No	No	No	No	No	Student	Argric	Argric	0	200	POSITIVE	INITIAL			32.5	33.78	33.14
568	22	Female	Suspected	Yes	Yes	Yes	Yes	No	-1	No	Yes	No	No	No	No	No	No	No	No	No	No	No	Student	Mass Com	Mass Comm	0	300	POSITIVE	INITIAL			33.02	33.72	33.37
569	20	Female	Probable	No	No	No	No	Yes		No	No	No	No	No	No	No	No	No	No	No	No	No	Student	Education	Managenebt Education	0	100	POSITIVE	INITIAL			No Cq	39.69	39.69
570	19	Female	Suspected	Yes	No	No	No	No	19	No	No	No	No	No	No	No	No	No	No	No	No	No	Student	Physical Sci	Statistics	0	200	NEGATIVE	INITIAL			No Cq	No Cq
571	23	Male	Suspected	No	Yes	No	No	No	1	No	No	No	No	No	No	No	No	No	No	No	No	No	Student	Engineering	Civil Engr	0	500	NEGATIVE	INITIAL			No Cq	No Cq
572	19	Male	Suspected	Yes	Yes	Yes	Yes	No	3	No	No	No	No	No	No	No	No	No	No	No	No	No	Student	Engineering	Computer Engr	0	300	NEGATIVE	INITIAL			No Cq	No Cq
573	25	Male	Probable	No	No	No	No	Yes		No	Yes	No	No	No	No	No	No	No	No	No	No	No	Student	Education	Social Sci Education	0	Msc.	NEGATIVE	INITIAL			No Cq	No Cq
574	55	Male	Suspected	Yes	No	Yes	No	No	7	No	No	No	No	No	No	No	No	No	No	No	No	No	Other	0	0	0	0	POSITIVE	INITIAL			26.62	27.29	26.955
575	22	Male	Suspected	Yes	Yes	Yes	No	No	21	No	No	No	No	No	No	No	No	Yes	No	No	No	No	Student	Social Sci	Political Sc.	0	400	NEGATIVE	INITIAL			No Cq	No Cq
576	17	Male	Suspected	Yes	Yes	Yes	Yes	No	4	No	No	No	No	No	No	No	No	No	No	No	No	No	Student	Physical Sci	Mathematics	0	100	NEGATIVE	FOLLOW UP			No Cq	No Cq
577	22	Female	Confirmed	Yes	No	No	No	No	4	No	No	No	No	No	No	No	No	No	No	No	No	No	Student	Education	Councellor Education	0	300	NEGATIVE	FOLLOW UP			No Cq	No Cq
578	23	Male	Confirmed	No	Yes	Yes	No	No	18	No	No	No	No	No	No	No	No	No	No	No	No	No	Student	ICS	CIS	0	300	NEGATIVE	INITIAL			No Cq	No Cq
579	29	Male	Probable	Yes	Yes	No	No	No	7	No	No	Yes	No	No	No	No	No	Yes	No	No	No	No	Student	Social Sci	Political Sci	0	400	POSITIVE	FOLLOW UP			26.72	No Cq	26.72
580	22	Male	Confirmed	No	No	No	No	Yes		No	No	No	No	No	No	No	No	No	No	No	No	No	Student	Basic Clinical Sciences	Medicine	0	400	NEGATIVE	INITIAL			No Cq	No Cq
581	23	Male	Suspected	No	No	Yes	No	No		No	No	No	No	No	No	No	No	No	No	No	No	No	Student	Basic Medical Sci	Medicine	0	100	NEGATIVE	FOLLOW UP			No Cq	No Cq
582	25	Female	Suspected	No	No	Yes	No	No	25	No	No	No	No	No	No	No	No	No	No	No	No	No	Student	Art	Art Education	0	PG	NEGATIVE	FOLLOW UP			No Cq	No Cq
583	22	Male	Suspected	No	No	No	No	Yes		No	No	Yes	No	No	No	No	No	No	No	No	No	No	Student	Social sci	Sociology	0	300	NEGATIVE	INITIAL			No Cq	No Cq
584	23	Male	Suspected	No	Yes	Yes	No	No	26	No	No	No	No	No	No	No	No	No	No	No	No	No	Student	Basic Medical Science	Medicine	0	400	NEGATIVE	INITIAL			No Cq	No Cq
585	21	Male	Suspected	No	No	Yes	No	No		No	No	No	No	No	No	No	No	No	No	No	No	No	Student	0	0	0	0	NEGATIVE	INITIAL			No Cq	No Cq
586	39	Male	Suspected	Yes	No	Yes	Yes	No	6	No	No	No	No	No	No	No	No	No	No	No	No	No	Other	0	0	0	0	NEGATIVE	INITIAL			No Cq	No Cq
587	36	Female	Suspected	Yes	No	No	Yes	No	11	No	No	No	No	No	No	No	No	No	No	No	No	No	Other	0	0	0	0	POSITIVE	FOLLOW UP			32.89	38.88	35.885
588	55	Male	Suspected	No	No	No	No	Yes		No	No	No	No	No	No	No	No	No	No	No	No	No	Other	0	0	0	0	NEGATIVE	INITIAL			No Cq	No Cq
589	53	Female	Suspected	No	No	Yes	No	No		No	No	No	No	No	No	No	No	No	No	No	No	No	Other	0	0	0	0	NEGATIVE	INITIAL			No Cq	No Cq
590	16	Female	Suspected	Yes	Yes	Yes	No	No	15	No	No	No	No	No	No	No	No	No	No	No	No	No	Student	Mgt Sci	Marketing	0	100	NEGATIVE	INITIAL			No Cq	No Cq
591	25	Male	Suspected	Yes	No	Yes	Yes	No	9	No	No	No	No	No	No	No	No	No	No	No	No	No	Student	Basic medical Sci	Medicine	0	200	NEGATIVE	FOLLOW UP			No Cq	No Cq
592	25	Male	Suspected	Yes	No	Yes	No	No	45	No	No	Yes	No	No	No	No	No	No	No	No	No	No	Student	Basic medical Sci	Medicine	0	300	NEGATIVE	INITIAL			No Cq	No Cq
593	40	Male	Probable	Yes	No	No	No	No	3	No	No	No	No	No	No	No	No	No	No	No	No	No	Other	0	0	0	0	NEGATIVE	INITIAL			No Cq	No Cq
594	35	Female	Probable	Yes	No	No	No	No	9	No	No	No	No	No	No	No	No	No	No	No	No	No	Other	0	0	0	0	POSITIVE	INITIAL			32.91	No Cq	32.91
595	63	Male	Suspected	No	No	No	No	Yes		No	No	Yes	No	No	No	No	No	No	No	No	No	No	Other	0	0	0	0	NEGATIVE	FOLLOW UP			No Cq	No Cq
596	35	Female	Confirmed	No	No	No	No	Yes		No	No	No	No	No	No	No	No	No	No	No	No	No	Other	0	0	0	0	NEGATIVE	FOLLOW UP			No Cq	No Cq
597	36	Female	Probable	No	No	No	No	Yes		No	No	No	No	No	No	No	No	No	No	No	No	No	Other	0	0	0	0	NEGATIVE	REPEAT			No Cq	No Cq
598	52	Male	Suspected	No	No	No	No	Yes	0	No	No	No	No	No	No	No	No	No	No	No	No	No	Other	0	0	0	0	NEGATIVE	REPEAT			No Cq	No Cq
599	49	Female	Suspected	No	No	No	No	Yes	0	No	No	No	No	No	No	No	No	No	No	No	No	No	Other	0	0	0	0	NEGATIVE	INITIAL			No Cq	No Cq
600	49	Male	N/A	No	No	No	No	Yes		No	No	No	No	No	No	No	No	No	No	No	No	No	Other	0	0	0	0	NEGATIVE	INITIAL			No Cq	No Cq
601	42	Male	N/A	No	No	No	No	Yes		No	No	No	No	No	No	No	No	No	No	No	No	No	Other	0	0	0	0	NEGATIVE	INITIAL			No Cq	No Cq
602	44	Female	N/A	No	No	No	No	Yes		No	No	No	No	No	No	No	No	No	No	No	No	No	Other	0	0	0	0	NEGATIVE	INITIAL			No Cq	No Cq
603	67	Male	N/A	No	No	No	No	Yes		No	No	No	No	No	No	No	No	No	No	No	No	No	Other	0	0	0	0	NEGATIVE	INITIAL			No Cq	No Cq
604	52	Male	N/A	No	No	No	No	Yes		No	No	No	No	No	No	No	No	No	No	No	No	No	Other	0	0	0	0	NEGATIVE	REPEAT			No Cq	No Cq
605	40	Male	Probable	No	No	No	No	Yes		No	No	No	No	No	No	No	No	No	No	No	No	No	Other	0	0	0	0	NEGATIVE	INITIAL			No Cq	No Cq
606	16	Female	Suspected	Yes	Yes	Yes	Yes	No		No	No	No	No	No	No	No	No	Yes	No	No	No	No	Student	Arts	His	0	0	NEGATIVE	REPEAT			No Cq	No Cq
607	49	Male	N/A	No	No	No	No	Yes		No	No	No	No	No	No	No	No	No	No	No	No	No	Other	0	0	0	0	NEGATIVE	REPEAT			No Cq	No Cq
608	52	Male	N/A	No	No	No	No	Yes		No	No	No	No	No	No	No	No	No	No	No	No	No	Other	0	0	0	0	NEGATIVE	INITIAL			No Cq	No Cq
609	22	MALE	Suspected	Yes	No	Yes	No	No	10	No	No	Yes	No	No	No	No	No	No	No	No	No	No	Student	Basic Clinical Sci	Medicine	0	0	POSITIVE	INITIAL			No Cq	39.11	39.11
610	21	FEMALE	Suspected	Yes	No	Yes	Yes	No	7	No	No	No	No	No	No	No	No	No	No	No	No	No	Student	Basic Medical Sci	Medicine	0	0	NEGATIVE	INITIAL			No Cq	No Cq
611	28	FEMALE	N/A	No	No	No	No	Yes		No	No	No	No	No	No	No	No	No	No	No	No	No	Health Lab Worker	0	0	0	0	NEGATIVE	INITIAL			No Cq	No Cq
612	29	FEMALE	Probable	No	No	No	No	Yes		No	No	No	No	No	No	No	No	No	No	No	No	No	Other	0	0	0	0	NEGATIVE	REPEAT			35.28	35.59	35.435
613	22	MALE	Suspected	No	Yes	No	No	No		No	No	Yes	No	No	No	No	No	No	No	No	No	No	Student	Basic Clinical Sci	Medicine	0	500	POSITIVE	INITIAL			35.84	41.22	38.53
614	65	FEMALE	Probable	No	No	No	No	Yes		No	No	No	No	No	No	No	No	No	No	No	No	No	Lecturer	0	0	0	0	POSITIVE	INITIAL			32.16	31.43	31.795
615	67	MALE	Probable	No	No	No	No	Yes		No	No	No	No	No	No	No	No	No	No	No	No	No	Lecturer	0	0	0	0	POSITIVE	INITIAL			31.06	31.95	31.505
616	24	FEMALE	Suspected	Yes	No	Yes	No	No	1	No	No	Yes	No	No	No	No	No	No	No	No	No	No	Student	Clinical science	Medicine	0	600	POSITIVE	INITIAL			27.28	25.28	26.28
617	25	FEMALE	Suspected	Yes	Yes	Yes	No	No	3	No	Yes	No	No	No	No	No	No	No	No	No	No	No	Student	Clinical science	Medicine	0	600	POSITIVE	INITIAL			31.8	31.89	31.845
618	25	FEMALE	Suspected	Yes	No	Yes	No	No	2	No	Yes	Yes	No	No	No	No	No	No	No	No	No	No	Student	Basic Clinical Sci	Nursing	0	500	POSITIVE	INITIAL			29.58	29.76	29.67
619	24	FEMALE	Suspected	Yes	No	Yes	No	No	2	No	Yes	Yes	No	No	No	No	No	No	No	No	No	No	Student	Clinical science	Medicine	0	600	POSITIVE	INITIAL			33.25	33.08	33.165
620	29	FEMALE	Suspected	Yes	No	No	No	No	5	Yes	Yes	Yes	No	No	No	Yes	No	No	No	No	No	No	Healthcaere worker	0	0	0	0	POSITIVE	INITIAL			35.4	35.91	35.655
621	22	FEMALE	Suspected	Yes	No	Yes	No	No	1	No	Yes	Yes	No	No	No	No	No	No	No	No	No	No	Student	Basic Clinical Sci	Nursing	0	500	POSITIVE	INITIAL			32.54	33.17	32.855
622	23	FEMALE	Suspected	Yes	No	Yes	No	No	3	No	Yes	Yes	No	No	No	No	No	No	No	No	No	No	Student	Basic Clinical Sci	Nursing	0	500	POSITIVE	INITIAL			30.84	31.08	30.96
623	53	MALE	Suspected	No	No	No	No	Yes		No	No	No	No	No	No	No	No	No	No	No	No	No	0	0	0	0	0	POSITIVE	FOLLOW UP			34.88	34.35	34.615
624	22	MALE	Suspected	No	Yes	No	No	No		No	No	Yes	No	No	No	No	No	No	No	No	No	No	Student	Basic Clinical Sci	Medicine	0	500	POSITIVE	INITIAL			28.81	30.36	29.585
625	22	FEMALE	Suspected	Yes	No	Yes	No	No		No	Yes	No	No	No	No	No	No	No	No	No	No	No	Student	0	Nursing	0	400	POSITIVE	INITIAL			30.59	31.03	30.81
626	27	FEMALE	Suspected	Yes	No	Yes	No	No	2	No	No	No	No	No	No	No	No	No	No	No	No	No	Student	0	Nursing	0	400	POSITIVE	INITIAL			33.51	34.68	34.095
627	23	FEMALE	Suspected	No	No	No	No	Yes		No	Yes	No	No	No	No	No	No	No	No	No	No	No	Student	0	Nursing	0	400	POSITIVE	REPEAT			33.71	35.59	34.65
628	24	FEMALE	Suspected	Yes	No	Yes	No	No	4	No	No	No	No	No	No	No	No	No	No	No	No	No	Health Lab Worker	0	0	0	0	POSITIVE	INITIAL			29.35	28.94	29.145
629	24	FEMALE	Suspected	Yes	No	Yes	No	No	4	No	No	Yes	No	No	No	No	No	No	No	No	No	No	Student	Clinical Sci	Medicine	0	600	POSITIVE	INITIAL			29.61	31.24	30.425
630	21	FEMALE	Suspected	Yes	No	Yes	No	No	2	No	No	Yes	No	No	No	No	No	No	No	No	No	No	Student	Clinical Sci	Medicine	0	600	POSITIVE	INITIAL			23.35	24.18	23.765
631	23	FEMALE	Suspected	Yes	No	Yes	No	No	4	No	No	Yes	No	No	No	No	No	No	No	No	No	No	Student	Clinical Sci	Medicine	0	600	POSITIVE	INITIAL			No Cq	No Cq
632	28	MALE	Suspected	No	No	No	No	Yes		No	No	Yes	No	No	No	No	No	No	No	No	No	No	Health Lab Worker	0	0	0	0	NEGATIVE	REPEAT			33.82	33.97	33.895
633	28	FEMALE	Suspected	Yes	No	Yes	No	No	3	No	No	No	No	No	No	No	No	No	No	No	No	No	Health Lab Worker	0	0	0	0	POSITIVE	INITIAL			No Cq	No Cq
634	27	FEMALE	Suspected	No	No	No	No	Yes		No	Yes	Yes	No	No	No	No	No	No	No	No	No	No	Health Lab Worker	0	0	0	0	NEGATIVE	REPEAT			No Cq	No Cq
635	26	MALE	Suspected	No	Yes	No	No	No		No	Yes	Yes	No	No	No	No	No	No	No	No	No	No	Health Lab Worker	0	0	0	0	NEGATIVE	REPEAT			No Cq	No Cq
636	26	MALE	Suspected	Yes	No	No	No	No	10	No	Yes	No	No	No	No	No	No	No	No	No	No	No	Health Lab Worker	0	0	0	0	NEGATIVE	INITIAL			32.65	33.73	33.19
637	62	MALE	Probable	Yes	No	No	No	No	5	No	Yes	No	No	No	No	No	No	No	No	No	No	No	0	0	0	0	0	POSITIVE	REPEAT			No Cq	No Cq
638	53	MALE	Suspected	No	No	No	No	Yes		No	No	Yes	No	No	No	No	No	No	No	No	No	No	Healthcaere worker	0	0	0	0	NEGATIVE	INITIAL			29.46	30.36	29.91
639	23	FEMALE	Suspected	Yes	Yes	Yes	No	No	3	No	Yes	No	Yes	No	No	No	No	No	No	No	No	No	Student	Clinical Sci	Medicine	0	600	POSITIVE	INITIAL			27.89	28.14	28.015
640	27	FEMALE	Suspected	Yes	No	Yes	No	No	3	No	No	No	No	No	No	No	No	No	No	No	No	No	Student	Clinical Sci	Medicine	0	600	POSITIVE	INITIAL			32.4	32.91	32.655
641	23	FEMALE	Suspected	Yes	No	Yes	No	No		No	Yes	No	No	No	No	No	No	No	No	No	No	No	Student	Clinical Sci	Medicine	0	600	POSITIVE	FOLLOW UP			31.89	32.39	32.14
642	67	MALE	Probable	No	No	No	No	Yes		No	No	No	No	No	No	No	No	No	No	No	No	No	Lecturer	0	0	0	0	POSITIVE	FOLLOW UP			No Cq	No Cq
643	65	FEMALE	Probable	No	No	No	No	Yes		No	No	No	No	No	No	No	No	No	No	No	No	No	Lecturer	0	0	0	0	NEGATIVE	INITIAL			No Cq	No Cq
644	53	FEMALE	Probable	No	No	No	No	Yes		No	No	Yes	No	No	Yes	Yes	No	No	No	No	No	No	Other	0	0	0	0	NEGATIVE	INITIAL			31.28	31.86	31.57
645	26	FEMALE	Suspected	Yes	Yes	Yes	No	No	7	No	Yes	No	Yes	No	No	Yes	No	No	No	No	No	No	Health Lab Worker	0	0	0	0	POSITIVE	REPEAT			33.41	34.31	33.86
646	29	FEMALE	Suspected	No	No	No	No	Yes		No	No	Yes	No	No	No	No	No	No	No	No	No	No	0	0	0	0	0	POSITIVE	INITIAL			34.25	34.97	34.61
647	15	MALE	Suspected	Yes	No	Yes	No	No	5	No	No	Yes	No	No	No	No	No	No	No	No	No	No	Student	0	0	0	0	POSITIVE	INITIAL			33.96	34.76	34.36
648	11	FEMALE	Suspected	Yes	No	Yes	No	No	7	No	No	Yes	No	No	No	No	No	No	No	No	No	No	Student	0	0	0	0	POSITIVE	INITIAL			33.75	34.16	33.955
649	24	MALE	Suspected	Yes	Yes	Yes	No	No	2	No	Yes	No	No	No	No	No	No	No	No	No	No	No	Student	0	0	0	0	POSITIVE	INITIAL			24.59	31.69	28.14
650	21	FEMALE	Suspected	Yes	Yes	Yes	No	No	6	No	No	No	No	No	No	No	No	No	No	No	No	No	Student	Basic Clinical Sci	Anatomy	0	400	POSITIVE	INITIAL			27.96	No Cq	27.96
651	24	FEMALE	Suspected	Yes	No	Yes	No	No	2	Yes	Yes	Yes	No	No	No	No	No	No	No	No	No	No	Student	Clinical Sci	Medicine	0	600	POSITIVE	INITIAL			26.87	37.74	32.305
652	21	FEMALE	Suspected	Yes	Yes	Yes	No	No	2	Yes	Yes	Yes	No	No	No	No	No	No	No	No	No	No	Student	Clinical Sci	Medicine	0	600	POSITIVE	INITIAL			27.15	29.05	28.1
653	25	FEMALE	Suspected	Yes	Yes	Yes	Yes	No	5	No	Yes	Yes	No	No	No	No	No	No	No	No	No	No	Healthcaere worker	0	0	0	0	POSITIVE	INITIAL			No Cq	No Cq
654	27	FEMALE	Suspected	Yes	Yes	Yes	No	No	7	No	No	No	No	No	No	No	No	No	No	No	No	No	Healthcaere worker	0	0	0	0	NEGATIVE	INITIAL			28.96	No Cq	28.96
655	28	MALE	Suspected	Yes	No	No	No	No	5	No	Yes	No	No	No	No	No	No	No	No	No	No	No	Student	Clinical Sci	Medicine	0	600	POSITIVE	INITIAL			No Cq	No Cq
656	30	FEMALE	Suspected	Yes	No	Yes	No	No	4	Yes	Yes	Yes	No	No	No	No	No	No	No	No	No	No	Student	Basic Clinical Sci	MM&P	0	0	NEGATIVE	INITIAL			23.71	26.37	25.04
657	21	FEMALE	Suspected	Yes	No	Yes	No	No	2	Yes	Yes	Yes	No	No	No	No	No	No	No	No	No	No	Student	Agriculture	Home Econ	0	100	POSITIVE	INITIAL			25.21	35.26	30.235
658	18	MALE	Suspected	Yes	No	Yes	No	No	5	No	No	No	No	No	No	No	No	No	No	No	No	No	Student	Agriculture	Agric. And Biosystem Engineering	0	100	POSITIVE	INITIAL			25.15	31.4	28.275
659	22	FEMALE	Suspected	Yes	No	Yes	No	No	2	No	No	No	No	No	No	No	No	No	No	No	No	No	Student	Education	Adult education	0	200	POSITIVE	INITIAL			25.74	35.4	30.57
660	17	FEMALE	Suspected	Yes	No	Yes	No	No	2	No	No	No	No	No	No	No	No	No	No	No	No	No	Student	Life sci	Plant biology	0	100	POSITIVE	INITIAL			26.35	34.4	30.375
661	21	FEMALE	Suspected	No	No	Yes	No	No	1	No	No	No	No	No	No	No	No	No	No	No	No	No	Student	Clinical Sci	Nursing Sci	0	200	POSITIVE	INITIAL			28.1	29.98	29.04
662	17	FEMALE	Suspected	Yes	No	Yes	No	No	1	No	No	No	No	No	No	No	No	No	No	No	No	No	Student	Basic Medical Sci	Anatomy	0	100	POSITIVE	INITIAL			No Cq	No Cq
663	19	FEMALE	Suspected	Yes	No	Yes	Yes	No	2	No	No	No	No	No	No	No	No	No	No	No	No	No	Student	0	Achitecture	0	200	NEGATIVE	INITIAL			32.41	No Cq	32.41
664	22	FEMALE	Suspected	Yes	Yes	Yes	No	No	2	No	No	No	No	No	No	Yes	No	No	No	No	No	No	Student	0	Health Education	0	400	POSITIVE	INITIAL			25.41	31.97	28.69
665	21	FEMALE	Suspected	No	No	Yes	No	No	2	No	No	Yes	No	No	No	No	No	No	No	No	No	No	Student	0	Aquaculture and Fishery	0	200	POSITIVE	INITIAL			25.5	33.77	29.635
666	18	FEMALE	Suspected	Yes	Yes	Yes	No	No	1	No	No	No	No	No	No	No	No	No	No	No	No	No	Student	Education	Educational Technology	0	200	POSITIVE	INITIAL			No Cq	No Cq
667	19	FEMALE	Suspected	Yes	No	Yes	No	No	3	No	No	Yes	Yes	No	No	No	No	No	No	No	No	No	Student	0	Microbiology	0	100	NEGATIVE	INITIAL			25.21	32.65	28.93
668	17	FEMALE	Suspected	Yes	Yes	Yes	No	No	4	No	No	No	No	No	No	No	No	No	No	No	No	No	Student	0	Medical Laboratory Science	0	100	POSITIVE	INITIAL			24.75	30.81	27.78
669	28	MALE	Suspected	Yes	No	Yes	No	No	12	No	No	No	No	No	No	No	No	No	No	No	No	No	Student	Education	Educational Technology	0	300	POSITIVE	INITIAL			28.98	No Cq	28.98
670	60	FEMALE	Suspected	Yes	No	Yes	No	No	1	Yes	No	Yes	No	No	Yes	No	No	No	No	No	No	No	0	0	0	0	0	POSITIVE	INITIAL			27.92	42.69	35.305
671	25	FEMALE	Suspected	Yes	No	Yes	No	No	8	No	No	No	No	No	No	No	No	No	No	No	No	No	Student	Social sci	Economics	0	300	POSITIVE	INITIAL			28.41	41.04	34.725
672	19	FEMALE	Suspected	Yes	No	Yes	No	No	0	No	No	No	No	No	No	No	No	No	No	No	No	No	Student	Life sci	Zoology	0	200	POSITIVE	INITIAL			No Cq	No Cq
673	21	FEMALE	Suspected	Yes	Yes	Yes	No	No	7	No	No	No	No	No	No	No	No	No	No	No	No	No	Student	Agriculture	Agriculture	0	200	NEGATIVE	INITIAL			24.65	No Cq	24.65
674	19	FEMALE	Suspected	Yes	No	Yes	Yes	No	1	No	No	No	No	Yes	No	No	No	No	No	No	No	No	Student	Pharmaceitical Science	Pharmacy	0	100	POSITIVE	INITIAL			25.82	26.28	26.05
675	19	FEMALE	Suspected	Yes	Yes	Yes	No	No	2	No	0	No	No	No	No	No	No	No	No	No	No	No	Student	Agriculture	Home Econ	0	100	POSITIVE	INITIAL			24.97	32.31	28.64
676	17	FEMALE	Suspected	Yes	No	Yes	No	No	4	No	No	No	No	No	No	No	No	No	No	No	No	No	0	0	0	0	0	POSITIVE	INITIAL			No Cq	No Cq
677	37	FEMALE	Suspected	Yes	Yes	No	Yes	No	2	No	No	Yes	Yes	Yes	No	No	No	No	No	No	No	No	0	0	0	0	0	NEGATIVE	INITIAL			25.27	32.76	29.015
678	26	MALE	Suspected	Yes	Yes	Yes	No	No	4	No	No	Yes	No	No	No	No	No	No	No	No	No	No	0	0	0	0	0	POSITIVE	INITIAL			29.95	No Cq	29.95
679	21	MALE	Suspected	Yes	Yes	Yes	No	No	1	No	No	No	No	No	No	No	No	No	No	No	No	No	Student	English	0	0	200	POSITIVE	INITIAL			26.68	27.97	27.325
680	20	FEMALE	Suspected	Yes	No	Yes	No	No	1	No	No	No	No	No	No	No	No	No	No	No	No	No	Student	Religious studies	0	0	200	POSITIVE	INITIAL			29.72	No Cq	29.72
681	49	FEMALE	Suspected	Yes	No	Yes	No	No	2	No	No	Yes	No	No	No	Yes	No	Yes	No	Yes	No	No	Other	0	0	0	0	POSITIVE	FOLLOW UP			29.74	No Cq	29.74
682	25	FEMALE	Suspected	No	No	No	No	Yes	10	No	Yes	No	No	No	No	No	No	No	No	No	No	No	Student	Clinical science	Medicine	0	600	POSITIVE	INITIAL			28.75	No Cq	28.75
683	23	FEMALE	Suspected	Yes	No	Yes	No	No	8	No	Yes	No	No	No	No	No	No	No	No	No	No	No	Student	Clinical science	Medicine	0	600	POSITIVE	INITIAL			23.8	22.84	23.32
684	37	MALE	Suspected	Yes	No	Yes	No	No	3	Yes	No	No	No	No	No	No	No	No	No	No	No	No	Other	0	0	0	0	POSITIVE	FOLLOW UP			27.54	33.97	30.755
685	24	FEMALE	Suspected	Yes	Yes	Yes	No	No	11	No	No	No	No	No	No	No	No	No	No	No	No	No	Other	0	0	0	0	POSITIVE	INITIAL			27.07	29.86	28.465
686	33	MALE	Suspected	Yes	No	Yes	No	No		Yes	No	No	No	No	Yes	No	No	No	No	No	No	No	Other	0	0	0	0	POSITIVE	INITIAL			29.31	No Cq	29.31
687	53	FEMALE	Suspected	No	No	No	No	Yes		No	No	No	No	No	No	No	No	No	No	No	No	No	0	0	0	0	0	POSITIVE	INITIAL			28.72	29.33	29.025
688	25	MALE	Suspected	No	No	No	No	Yes		No	No	No	No	No	No	No	No	No	No	No	No	No	Student	Social sci	Statistics	0	400	POSITIVE	INITIAL			28.57	35.5	32.035
689	25	MALE	Suspected	No	No	No	No	Yes		No	No	No	No	No	No	No	No	No	No	No	No	No	Student	Art	Media Art	0	0	POSITIVE	REPEAT			30.34	33.62	31.98
690	40	MALE	Probable	No	No	No	No	Yes		No	No	No	No	No	Yes	No	No	No	No	No	No	No	Health Lab Worker	0	0	0	0	POSITIVE	INITIAL			18.1	19.56	18.83
691	73	MALE	Suspected	Yes	No	Yes	No	No	7	No	No	No	No	No	No	No	No	No	No	No	No	No	Other	0	0	0	0	POSITIVE	REPEAT			23.68	24.83	24.255
692	52	MALE	Probable	No	No	No	No	Yes		No	No	No	No	No	No	No	No	No	No	No	No	No	Healthcaere worker	0	0	0	0	POSITIVE	REPEAT			23.68	24.83	24.255
693	27	FEMALE	Suspected	No	No	No	No	Yes		No	No	No	No	No	No	No	No	No	No	No	No	No	Student	Clinical Sci	Medicine	0	600	POSITIVE	REPEAT			26.43	27.34	26.885
694	22	FEMALE	Suspected	Yes	No	Yes	No	No	6	No	No	No	No	No	No	No	No	No	No	No	No	No	Student	Agric	Agric	0	500	POSITIVE	INITIAL			27.49	29.2	28.345
695	31	MALE	Suspected	No	No	No	No	Yes	0	Yes	No	No	No	No	No	No	No	No	No	No	No	No	0	0	0	0	0	POSITIVE	INITIAL			27.34	28.36	27.85
696	49	MALE	Probable	Yes	No	Yes	No	No	0	No	Yes	No	No	No	No	No	No	No	No	No	No	No	0	0	0	0	0	POSITIVE	INITIAL			18.93	No Cq	18.93
697	54	MALE	Suspected	No	No	Yes	No	No	4	No	No	No	No	No	No	No	No	No	No	No	No	No	0	0	0	0	0	NEGATIVE	INITIAL			No Cq	No Cq
698	67	MALE	Probable	No	No	No	No	Yes	0	No	No	No	0	0	0	0	0	0	0	0	0	0	0	0	0	0	0	NEGATIVE	REPEAT			No Cq	No Cq
699	26	MALE	Probable	Yes	Yes	Yes	Yes	No	8	No	No	Yes	No	No	No	No	No	No	No	No	No	No	Other	0	0	0	0	POSITIVE	INITIAL			23.73	26.29	25.01
700	26	MALE	Suspected	Yes	No	No	No	No		No	No	No	No	No	No	No	No	No	No	No	No	No	0	0	0	0	0	NEGATIVE	FOLLOW UP
701	40	MALE	Probable	Yes	No	No	No	No		No	Yes	Yes	Yes	No	No	No	No	No	No	No	No	No	Health Lab Worker	0	0	0	0	NEGATIVE	FOLLOW UP
702	30	FEMALE	Probable	Yes	No	Yes	No	No	2	No	No	Yes	No	No	No	No	No	No	No	No	No	No	0	0	0	0	0	NEGATIVE	INITIAL
703	27	MALE	Probable	Yes	No	Yes	No	No	5	No	No	Yes	No	No	No	No	No	No	No	No	No	No	0	0	0	0	0	NEGATIVE	INITIAL
704	76	FEMALE	Probable	Yes	No	Yes	No	No	10	No	No	Yes	No	No	Yes	No	No	No	No	Yes	No	No	0	0	0	0	0	NEGATIVE	INITIAL
705	83	MALE	Probable	Yes	No	Yes	No	No	16	No	No	Yes	No	No	Yes	No	No	No	No	No	No	No	0	0	0	0	0	POSITIVE	INITIAL			24.79	24.8	24.795

## Sheet: Data for tables
SN	Age (years)	Age group	SEX	Case status	Occupation	COVID-19 Test Result	Flu-like symptoms (All non-students)	Gastrointestinal disorders (All non-students)	Non-specific symptoms (All non-students)	Chemosensory disorders (All non-students)	Asymptomatic (All non-students)	Flu-like symptoms (All non-students positive)	Gastrointestinal disorders (All non-students positive)	Non-specific symptoms (All non-students positive)	Chemosensory disorders (All non-students positive)	Asymptomatic (All non-students positive)	Flu-like symptoms (All students)	Gastrointestinal disorders (All students)	Non-specific symptoms (All students)	Chemosensory disorders (All students)	Asymptomatic (All students)	Flu-like symptoms (Students positive)	Gastrointestinal disorders (Students positive)	Non-specific symptoms (Students positive)	Chemosensory disorders (Students positive)	Asymptomatic positive students	Flu-like symptoms (All suspected)	Gastrointestinal disorders (All suspected)	Non-specific symptoms (All suspected)	Chemosensory disorders (All suspected)	Asymptomatic (all suspected cases)	Flu-like symptoms (All positive)	Gastrointestinal disorders (All positive)	Non-specific symptoms (All positive)	Chemosensory disorders (All positive)	Asymptomatic all cases	Intl Travel (last 14 days)	Local Travel (last 14 days)	Case Contact (last 14 days)	Pregnancy	Hypertension	Overweight	Heart disease	Asthma	Chronic lung disease	Diabetes	Smoker	HIV	Address Location
1	27	17-40 years	Male	N/A	Other	NEGATIVE	FALSE	FALSE	FALSE	FALSE	TRUE	FALSE	FALSE	FALSE	FALSE	FALSE	FALSE	FALSE	FALSE	FALSE	FALSE	FALSE	FALSE	FALSE	FALSE	FALSE	FALSE	FALSE	FALSE	FALSE	TRUE	FALSE	FALSE	FALSE	FALSE	TRUE													Others
2	73	Above 66 years	Male	N/A	Other	NEGATIVE	FALSE	FALSE	FALSE	FALSE	TRUE	FALSE	FALSE	FALSE	FALSE	FALSE	FALSE	FALSE	FALSE	FALSE	FALSE	FALSE	FALSE	FALSE	FALSE	FALSE	FALSE	FALSE	FALSE	FALSE	TRUE	FALSE	FALSE	FALSE	FALSE	TRUE													Others
3	67	Above 66 years	Female	N/A	Other	NEGATIVE	FALSE	FALSE	FALSE	FALSE	TRUE	FALSE	FALSE	FALSE	FALSE	FALSE	FALSE	FALSE	FALSE	FALSE	FALSE	FALSE	FALSE	FALSE	FALSE	FALSE	FALSE	FALSE	FALSE	FALSE	TRUE	FALSE	FALSE	FALSE	FALSE	TRUE													Others
4	24	17-40 years	Female	Suspected	Other	NEGATIVE	FALSE	FALSE	FALSE	FALSE	TRUE	FALSE	FALSE	FALSE	FALSE	FALSE	FALSE	FALSE	FALSE	FALSE	FALSE	FALSE	FALSE	FALSE	FALSE	FALSE	FALSE	FALSE	FALSE	FALSE	TRUE	FALSE	FALSE	FALSE	FALSE	TRUE	No	No	No	No	No	No	No	No	No	No	No	No	Off Campus
5	22	17-40 years	Female	Suspected	Other	POSITIVE	TRUE	TRUE	FALSE	FALSE	FALSE	TRUE	TRUE	FALSE	FALSE	FALSE	FALSE	FALSE	FALSE	FALSE	FALSE	FALSE	FALSE	FALSE	FALSE	FALSE	TRUE	TRUE	FALSE	FALSE	FALSE	TRUE	TRUE	FALSE	FALSE	FALSE	No	Yes	No	No	No	No	No	No	No	No	No	No	Off Campus
6	43	41-65 years	Male	Suspected	Other	POSITIVE	FALSE	FALSE	FALSE	FALSE	TRUE	FALSE	FALSE	FALSE	FALSE	TRUE	FALSE	FALSE	FALSE	FALSE	FALSE	FALSE	FALSE	FALSE	FALSE	FALSE	FALSE	FALSE	FALSE	FALSE	TRUE	FALSE	FALSE	FALSE	FALSE	TRUE	No	No	No	No	No	No	No	No	No	No	No	No	Others
7	43	41-65 years	Female	Suspected	Other	POSITIVE	TRUE	FALSE	FALSE	FALSE	FALSE	TRUE	FALSE	FALSE	FALSE	FALSE	FALSE	FALSE	FALSE	FALSE	FALSE	FALSE	FALSE	FALSE	FALSE	FALSE	TRUE	FALSE	FALSE	FALSE	FALSE	TRUE	FALSE	FALSE	FALSE	FALSE		No	No	No	No	No	No	No	No	No	No	No	Others
8	49	41-65 years	Male	Suspected	Other	POSITIVE	TRUE	FALSE	FALSE	FALSE	FALSE	TRUE	FALSE	FALSE	FALSE	FALSE	FALSE	FALSE	FALSE	FALSE	FALSE	FALSE	FALSE	FALSE	FALSE	FALSE	TRUE	FALSE	FALSE	FALSE	FALSE	TRUE	FALSE	FALSE	FALSE	FALSE	No	No	No	No	Yes	No	No	No	No	No	No	No	Others
9	19	17-40 years	Male	Suspected	Student	POSITIVE	FALSE	FALSE	FALSE	FALSE	FALSE	FALSE	FALSE	FALSE	FALSE	FALSE	TRUE	TRUE	FALSE	TRUE	FALSE	TRUE	TRUE	FALSE	TRUE	FALSE	TRUE	TRUE	FALSE	TRUE	FALSE	TRUE	TRUE	FALSE	TRUE	FALSE	No	No	No	No	No	No	No	No	No	No	No	No	Others
10	54	41-65 years	Female	Suspected	Student	NEGATIVE	FALSE	FALSE	FALSE	FALSE	FALSE	FALSE	FALSE	FALSE	FALSE	FALSE	FALSE	FALSE	TRUE	FALSE	FALSE	FALSE	FALSE	FALSE	FALSE	FALSE	FALSE	FALSE	TRUE	FALSE	FALSE	FALSE	FALSE	TRUE	FALSE	FALSE	No	No	No	No	No	No	No	No	No	No	No	No	Others
11	21	17-40 years	Female	Probable	Student	POSITIVE	FALSE	FALSE	FALSE	FALSE	FALSE	FALSE	FALSE	FALSE	FALSE	FALSE	FALSE	FALSE	FALSE	FALSE	TRUE	FALSE	FALSE	FALSE	FALSE	TRUE	FALSE	FALSE	FALSE	FALSE	TRUE	FALSE	FALSE	FALSE	FALSE	TRUE	No	No	No	No	No	No	No	No	No	No	No	No	On Campus
12	23	17-40 years	Female	Probable	Student	POSITIVE	FALSE	FALSE	FALSE	FALSE	FALSE	FALSE	FALSE	FALSE	FALSE	FALSE	FALSE	FALSE	FALSE	FALSE	TRUE	FALSE	FALSE	FALSE	FALSE	TRUE	FALSE	FALSE	FALSE	FALSE	TRUE	FALSE	FALSE	FALSE	FALSE	TRUE	No	No	No	No	No	No	No	No	No	No	No	No	Off Campus
13	18	17-40 years	Female	Suspected	Student	POSITIVE	FALSE	FALSE	FALSE	FALSE	FALSE	FALSE	FALSE	FALSE	FALSE	FALSE	TRUE	FALSE	TRUE	FALSE	FALSE	TRUE	FALSE	TRUE	FALSE	FALSE	TRUE	FALSE	TRUE	FALSE	FALSE	TRUE	FALSE	TRUE	FALSE	FALSE	No	No	No	No	No	No	No	No	No	No	No	No	On Campus
14	22	17-40 years	Female	Suspected	Student	POSITIVE	FALSE	FALSE	FALSE	FALSE	FALSE	FALSE	FALSE	FALSE	FALSE	FALSE	TRUE	TRUE	TRUE	TRUE	FALSE	TRUE	TRUE	TRUE	TRUE	FALSE	TRUE	TRUE	TRUE	TRUE	FALSE	TRUE	TRUE	TRUE	TRUE	FALSE	No	Yes	No	No	No	No	No	No	No	No	No	No	Others
15	23	17-40 years	Female	Probable	Student	NEGATIVE	FALSE	FALSE	FALSE	FALSE	FALSE	FALSE	FALSE	FALSE	FALSE	FALSE	FALSE	FALSE	TRUE	FALSE	FALSE	FALSE	FALSE	FALSE	FALSE	FALSE	FALSE	FALSE	TRUE	FALSE	FALSE	FALSE	FALSE	TRUE	FALSE	FALSE	No	No	No	No	No	No	No	No	No	No	No	No	Others
16	20	17-40 years	Male	Probable	Student	NEGATIVE	FALSE	FALSE	FALSE	FALSE	FALSE	FALSE	FALSE	FALSE	FALSE	FALSE	FALSE	FALSE	TRUE	FALSE	FALSE	FALSE	FALSE	FALSE	FALSE	FALSE	FALSE	FALSE	TRUE	FALSE	FALSE	FALSE	FALSE	TRUE	FALSE	FALSE	No	No	No	No	No	No	No	No	No	No	No	No	Others
17	24	17-40 years	Female	Probable	Student	NEGATIVE	FALSE	FALSE	FALSE	FALSE	FALSE	FALSE	FALSE	FALSE	FALSE	FALSE	TRUE	FALSE	FALSE	FALSE	FALSE	FALSE	FALSE	FALSE	FALSE	FALSE	TRUE	FALSE	FALSE	FALSE	FALSE	TRUE	FALSE	FALSE	FALSE	FALSE	No	No	No	No	No	No	No	No	No	No	No	No	On Campus
18	22	17-40 years	Female	Probable	Student	NEGATIVE	FALSE	FALSE	FALSE	FALSE	FALSE	FALSE	FALSE	FALSE	FALSE	FALSE	FALSE	FALSE	FALSE	FALSE	TRUE	FALSE	FALSE	FALSE	FALSE	FALSE	FALSE	FALSE	FALSE	FALSE	TRUE	FALSE	FALSE	FALSE	FALSE	TRUE	No	Yes	No	No	No	No	No	No	No	No	No	No	On Campus
19	20	17-40 years	Female	Suspected	Student	NEGATIVE	FALSE	FALSE	FALSE	FALSE	FALSE	FALSE	FALSE	FALSE	FALSE	FALSE	TRUE	FALSE	TRUE	TRUE	FALSE	FALSE	FALSE	FALSE	FALSE	FALSE	TRUE	FALSE	TRUE	TRUE	FALSE	TRUE	FALSE	TRUE	TRUE	FALSE	No	No	No	No	No	No	No	No	No	No	No	No	Others
20	26	17-40 years	Male	Suspected	Student	NEGATIVE	FALSE	FALSE	FALSE	FALSE	FALSE	FALSE	FALSE	FALSE	FALSE	FALSE	TRUE	FALSE	TRUE	FALSE	FALSE	FALSE	FALSE	FALSE	FALSE	FALSE	TRUE	FALSE	TRUE	FALSE	FALSE	TRUE	FALSE	TRUE	FALSE	FALSE	No	No	No	No	No	No	No	No	No	No	No	No	Off Campus
21	18	17-40 years	Male	Suspected	Student	POSITIVE	FALSE	FALSE	FALSE	FALSE	FALSE	FALSE	FALSE	FALSE	FALSE	FALSE	TRUE	TRUE	TRUE	TRUE	FALSE	TRUE	TRUE	TRUE	TRUE	FALSE	TRUE	TRUE	TRUE	TRUE	FALSE	TRUE	TRUE	TRUE	TRUE	FALSE	No	Yes	Yes	No	No	No	No	Yes	No	No	No	No	Others
22	21	17-40 years	Male	Suspected	Student	POSITIVE	FALSE	FALSE	FALSE	FALSE	FALSE	FALSE	FALSE	FALSE	FALSE	FALSE	TRUE	TRUE	TRUE	FALSE	FALSE	TRUE	TRUE	TRUE	FALSE	FALSE	TRUE	TRUE	TRUE	FALSE	FALSE	TRUE	TRUE	TRUE	FALSE	FALSE	No	Yes	No	No	No	No	No	No	No	No	No	No	On Campus
23	23	17-40 years	Female	Probable	Student	POSITIVE	FALSE	FALSE	FALSE	FALSE	FALSE	FALSE	FALSE	FALSE	FALSE	FALSE	TRUE	TRUE	TRUE	FALSE	FALSE	TRUE	TRUE	TRUE	FALSE	FALSE	TRUE	TRUE	TRUE	FALSE	FALSE	TRUE	TRUE	TRUE	FALSE	FALSE	No	Yes	Yes	No	No	No	No	Yes	No	No	No	No	Off Campus
24	21	17-40 years	Female	N/A	Student	POSITIVE	FALSE	FALSE	FALSE	FALSE	FALSE	FALSE	FALSE	FALSE	FALSE	FALSE	FALSE	FALSE	FALSE	FALSE	TRUE	FALSE	FALSE	FALSE	FALSE	TRUE	FALSE	FALSE	FALSE	FALSE	TRUE	FALSE	FALSE	FALSE	FALSE	TRUE	No												Others
25	21	17-40 years	Female	Suspected	Student	POSITIVE	FALSE	FALSE	FALSE	FALSE	FALSE	FALSE	FALSE	FALSE	FALSE	FALSE	TRUE	FALSE	TRUE	TRUE	FALSE	TRUE	FALSE	TRUE	TRUE	FALSE	TRUE	FALSE	TRUE	TRUE	FALSE	TRUE	FALSE	TRUE	TRUE	FALSE	No	Yes	Yes	No	No	No	No	No	No	No	No	No	On Campus
26	22	17-40 years	Male	Suspected	Student	NEGATIVE	FALSE	FALSE	FALSE	FALSE	FALSE	FALSE	FALSE	FALSE	FALSE	FALSE	TRUE	FALSE	TRUE	FALSE	FALSE	FALSE	FALSE	FALSE	FALSE	FALSE	TRUE	FALSE	TRUE	FALSE	FALSE	TRUE	FALSE	TRUE	FALSE	FALSE	No	No	No	No	No	No	No	No	No	No	No	No	Off Campus
27	18	17-40 years	Female	Suspected	Student	NEGATIVE	FALSE	FALSE	FALSE	FALSE	FALSE	FALSE	FALSE	FALSE	FALSE	FALSE	TRUE	TRUE	TRUE	TRUE	FALSE	FALSE	FALSE	FALSE	FALSE	FALSE	TRUE	TRUE	TRUE	TRUE	FALSE	TRUE	TRUE	TRUE	TRUE	FALSE	No	Yes	No	No	No	No	No	No	No	No	No	No	On Campus
28	26	17-40 years	Male	Suspected	Student	NEGATIVE	FALSE	FALSE	FALSE	FALSE	FALSE	FALSE	FALSE	FALSE	FALSE	FALSE	TRUE	FALSE	TRUE	TRUE	FALSE	FALSE	FALSE	FALSE	FALSE	FALSE	TRUE	FALSE	TRUE	TRUE	FALSE	TRUE	FALSE	TRUE	TRUE	FALSE	No	No	No	No	No	No	No	No	No	No	No	No	Off Campus
29	17	17-40 years	Female	Suspected	Student	NEGATIVE	FALSE	FALSE	FALSE	FALSE	FALSE	FALSE	FALSE	FALSE	FALSE	FALSE	FALSE	FALSE	TRUE	FALSE	FALSE	FALSE	FALSE	FALSE	FALSE	FALSE	FALSE	FALSE	TRUE	FALSE	FALSE	FALSE	FALSE	TRUE	FALSE	FALSE	No	No	No	No	No	Yes	No	No	No	No	No	No	Others
30	19	17-40 years	Male	Suspected	Student	POSITIVE	FALSE	FALSE	FALSE	FALSE	FALSE	FALSE	FALSE	FALSE	FALSE	FALSE	TRUE	TRUE	TRUE	TRUE	FALSE	TRUE	TRUE	TRUE	TRUE	FALSE	TRUE	TRUE	TRUE	TRUE	FALSE	TRUE	TRUE	TRUE	TRUE	FALSE	No	No	No	No	Yes	No	No	Yes	No	No	No	No	On Campus
31	34	17-40 years	Male	Suspected	Other	POSITIVE	TRUE	TRUE	TRUE	TRUE	FALSE	TRUE	TRUE	TRUE	TRUE	FALSE	FALSE	FALSE	FALSE	FALSE	FALSE	FALSE	FALSE	FALSE	FALSE	FALSE	TRUE	TRUE	TRUE	TRUE	FALSE	TRUE	TRUE	TRUE	TRUE	FALSE	No	Yes	Yes	No	Yes	No	No	No	No	No	No	No	Others
32	19	17-40 years	Male	Suspected	Student	POSITIVE	FALSE	FALSE	FALSE	FALSE	FALSE	FALSE	FALSE	FALSE	FALSE	FALSE	FALSE	FALSE	FALSE	TRUE	FALSE	FALSE	FALSE	FALSE	TRUE	FALSE	FALSE	FALSE	FALSE	TRUE	FALSE	FALSE	FALSE	FALSE	TRUE	FALSE	No	Yes	No	No	No	No	No	No	No	No	No	No	On Campus
33	19	17-40 years	Female	Suspected	Student	POSITIVE	FALSE	FALSE	FALSE	FALSE	FALSE	FALSE	FALSE	FALSE	FALSE	FALSE	TRUE	TRUE	TRUE	TRUE	FALSE	TRUE	TRUE	TRUE	TRUE	FALSE	TRUE	TRUE	TRUE	TRUE	FALSE	TRUE	TRUE	TRUE	TRUE	FALSE	No	Yes	No	No	No	No	No	No	No	No	No	No	On Campus
34	20	17-40 years	Female	Suspected	Student	POSITIVE	FALSE	FALSE	FALSE	FALSE	FALSE	FALSE	FALSE	FALSE	FALSE	FALSE	TRUE	FALSE	TRUE	TRUE	FALSE	TRUE	FALSE	TRUE	TRUE	FALSE	TRUE	FALSE	TRUE	TRUE	FALSE	TRUE	FALSE	TRUE	TRUE	FALSE	No	No	No	No	No	No	No	No	No	No	No	No	Off Campus
35	17	17-40 years	Female	Suspected	Student	POSITIVE	FALSE	FALSE	FALSE	FALSE	FALSE	FALSE	FALSE	FALSE	FALSE	FALSE	FALSE	FALSE	TRUE	TRUE	FALSE	FALSE	FALSE	TRUE	TRUE	FALSE	FALSE	FALSE	TRUE	TRUE	FALSE	FALSE	FALSE	TRUE	TRUE	FALSE	No	No	No	No	No	No	No	No	No	No	No	No	Off Campus
36	18	17-40 years	Female	Suspected	Student	POSITIVE	FALSE	FALSE	FALSE	FALSE	FALSE	FALSE	FALSE	FALSE	FALSE	FALSE	TRUE	FALSE	FALSE	FALSE	FALSE	TRUE	FALSE	FALSE	FALSE	FALSE	TRUE	FALSE	FALSE	FALSE	FALSE	TRUE	FALSE	FALSE	FALSE	FALSE	No	Yes	No	No	No	No	No	Yes	No	No	No	No	On Campus
37	22	17-40 years	Female	Suspected	Student	POSITIVE	FALSE	FALSE	FALSE	FALSE	FALSE	FALSE	FALSE	FALSE	FALSE	FALSE	TRUE	TRUE	TRUE	FALSE	FALSE	TRUE	TRUE	TRUE	FALSE	FALSE	TRUE	TRUE	TRUE	FALSE	FALSE	TRUE	TRUE	TRUE	FALSE	FALSE	No	No	No	No	No	No	No	No	No	No	No	No	Off Campus
38	0		Female	Suspected	Student	POSITIVE	FALSE	FALSE	FALSE	FALSE	FALSE	FALSE	FALSE	FALSE	FALSE	FALSE	FALSE	FALSE	FALSE	FALSE	TRUE	FALSE	FALSE	FALSE	FALSE	TRUE	FALSE	FALSE	FALSE	FALSE	TRUE	FALSE	FALSE	FALSE	FALSE	TRUE													Others
39	22	17-40 years	Male	Suspected	Student	NEGATIVE	FALSE	FALSE	FALSE	FALSE	FALSE	FALSE	FALSE	FALSE	FALSE	FALSE	FALSE	FALSE	FALSE	FALSE	TRUE	FALSE	FALSE	FALSE	FALSE	FALSE	FALSE	FALSE	FALSE	FALSE	TRUE	FALSE	FALSE	FALSE	FALSE	TRUE	No	No	No	No	No	No	No	No	No	No	No	No	On Campus
40	24	17-40 years	Female	Suspected	Student	NEGATIVE	FALSE	FALSE	FALSE	FALSE	FALSE	FALSE	FALSE	FALSE	FALSE	FALSE	TRUE	FALSE	TRUE	TRUE	FALSE	FALSE	FALSE	FALSE	FALSE	FALSE	TRUE	FALSE	TRUE	TRUE	FALSE	TRUE	FALSE	TRUE	TRUE	FALSE	No	No	No	No	No	No	No	No	No	No	No	No	Off Campus
41	21	17-40 years	Male	Suspected	Student	NEGATIVE	FALSE	FALSE	FALSE	FALSE	FALSE	FALSE	FALSE	FALSE	FALSE	FALSE	FALSE	FALSE	FALSE	FALSE	TRUE	FALSE	FALSE	FALSE	FALSE	FALSE	FALSE	FALSE	FALSE	FALSE	TRUE	FALSE	FALSE	FALSE	FALSE	TRUE	No	No	No	No	No	No	No	No	No	No	No	No	On Campus
42	19	17-40 years	Female	Suspected	Student	POSITIVE	FALSE	FALSE	FALSE	FALSE	FALSE	FALSE	FALSE	FALSE	FALSE	FALSE	FALSE	FALSE	FALSE	TRUE	FALSE	FALSE	FALSE	FALSE	TRUE	FALSE	FALSE	FALSE	FALSE	TRUE	FALSE	FALSE	FALSE	FALSE	TRUE	FALSE		Yes		No	No	No	No	No	No	No	No	No	Off Campus
43	22	17-40 years	Male	Suspected	Student	NEGATIVE	FALSE	FALSE	FALSE	FALSE	FALSE	FALSE	FALSE	FALSE	FALSE	FALSE	TRUE	TRUE	TRUE	FALSE	FALSE	FALSE	FALSE	FALSE	FALSE	FALSE	TRUE	TRUE	TRUE	FALSE	FALSE	TRUE	TRUE	TRUE	FALSE	FALSE	No	No	No	No	No	No	No	No	No	No	No	No	Off Campus
44	21	17-40 years	Male	Suspected	Student	NEGATIVE	FALSE	FALSE	FALSE	FALSE	FALSE	FALSE	FALSE	FALSE	FALSE	FALSE	FALSE	FALSE	FALSE	FALSE	TRUE	FALSE	FALSE	FALSE	FALSE	FALSE	FALSE	FALSE	FALSE	FALSE	TRUE	FALSE	FALSE	FALSE	FALSE	TRUE	No	No	No	No	No	No	No	No	No	No	No	No	On Campus
45	21	17-40 years	Female	Suspected	Student	POSITIVE	FALSE	FALSE	FALSE	FALSE	FALSE	FALSE	FALSE	FALSE	FALSE	FALSE	TRUE	TRUE	TRUE	TRUE	FALSE	TRUE	TRUE	TRUE	TRUE	FALSE	TRUE	TRUE	TRUE	TRUE	FALSE	TRUE	TRUE	TRUE	TRUE	FALSE		Yes	No	No	No	No	No	No	No	No	No	No	On Campus
46	23	17-40 years	Male	Suspected	Student	POSITIVE	FALSE	FALSE	FALSE	FALSE	FALSE	FALSE	FALSE	FALSE	FALSE	FALSE	FALSE	FALSE	FALSE	FALSE	TRUE	FALSE	FALSE	FALSE	FALSE	TRUE	FALSE	FALSE	FALSE	FALSE	TRUE	FALSE	FALSE	FALSE	FALSE	TRUE	No	No	No	No	No	No	No	No	No	No	No	No	On Campus
47	21	17-40 years	Male	Suspected	Student	POSITIVE	FALSE	FALSE	FALSE	FALSE	FALSE	FALSE	FALSE	FALSE	FALSE	FALSE	FALSE	FALSE	FALSE	FALSE	TRUE	FALSE	FALSE	FALSE	FALSE	TRUE	FALSE	FALSE	FALSE	FALSE	TRUE	FALSE	FALSE	FALSE	FALSE	TRUE	No	Yes		No	No	No	No	No	No	No	No	No	On Campus
48	21	17-40 years	Female	Suspected	Student	POSITIVE	FALSE	FALSE	FALSE	FALSE	FALSE	FALSE	FALSE	FALSE	FALSE	FALSE	FALSE	TRUE	TRUE	TRUE	FALSE	FALSE	TRUE	TRUE	TRUE	FALSE	FALSE	TRUE	TRUE	TRUE	FALSE	FALSE	TRUE	TRUE	TRUE	FALSE	No	No	No	No	Yes	No	No	No	No	No	No	No	Off Campus
49	20	17-40 years	Male	Suspected	Student	POSITIVE	FALSE	FALSE	FALSE	FALSE	FALSE	FALSE	FALSE	FALSE	FALSE	FALSE	TRUE	FALSE	TRUE	FALSE	FALSE	TRUE	FALSE	TRUE	FALSE	FALSE	TRUE	FALSE	TRUE	FALSE	FALSE	TRUE	FALSE	TRUE	FALSE	FALSE	No	No	No	No	No	No	No	No	No	No	No	No	On Campus
50	35	17-40 years	Female	Probable	Other	POSITIVE	TRUE	FALSE	FALSE	FALSE	FALSE	TRUE	FALSE	FALSE	FALSE	FALSE	FALSE	FALSE	FALSE	FALSE	FALSE	FALSE	FALSE	FALSE	FALSE	FALSE	TRUE	FALSE	FALSE	FALSE	FALSE	TRUE	FALSE	FALSE	FALSE	FALSE	No	No	No	No	No	No	No	No	No	No	No	No	Others
51	20	17-40 years	Female	Probable	Student	NEGATIVE	FALSE	FALSE	FALSE	FALSE	FALSE	FALSE	FALSE	FALSE	FALSE	FALSE	FALSE	FALSE	FALSE	FALSE	TRUE	FALSE	FALSE	FALSE	FALSE	FALSE	FALSE	FALSE	FALSE	FALSE	TRUE	FALSE	FALSE	FALSE	FALSE	TRUE	No	No	No	No	No	No	No	No	No	No	No	No	Off Campus
52	17	17-40 years	Male	Probable	Student	POSITIVE	FALSE	FALSE	FALSE	FALSE	FALSE	FALSE	FALSE	FALSE	FALSE	FALSE	FALSE	FALSE	FALSE	FALSE	TRUE	FALSE	FALSE	FALSE	FALSE	TRUE	FALSE	FALSE	FALSE	FALSE	TRUE	FALSE	FALSE	FALSE	FALSE	TRUE	No	No	No	No	No	No	No	No	No	No	No	No	Off Campus
53	23	17-40 years	Female	Probable	Student	NEGATIVE	FALSE	FALSE	FALSE	FALSE	FALSE	FALSE	FALSE	FALSE	FALSE	FALSE	TRUE	FALSE	TRUE	FALSE	FALSE	FALSE	FALSE	FALSE	FALSE	FALSE	TRUE	FALSE	TRUE	FALSE	FALSE	TRUE	FALSE	TRUE	FALSE	FALSE	No	No	No	No	No	No	No	No	No	No	No	No	On Campus
54	20	17-40 years	Female	Probable	Student	POSITIVE	FALSE	FALSE	FALSE	FALSE	FALSE	FALSE	FALSE	FALSE	FALSE	FALSE	TRUE	FALSE	TRUE	TRUE	FALSE	TRUE	FALSE	TRUE	TRUE	FALSE	TRUE	FALSE	TRUE	TRUE	FALSE	TRUE	FALSE	TRUE	TRUE	FALSE		No	No	No	No	No	No	No	No	No	No	No	Off Campus
55	18	17-40 years	Male	Probable	Student	POSITIVE	FALSE	FALSE	FALSE	FALSE	FALSE	FALSE	FALSE	FALSE	FALSE	FALSE	FALSE	FALSE	FALSE	FALSE	TRUE	FALSE	FALSE	FALSE	FALSE	TRUE	FALSE	FALSE	FALSE	FALSE	TRUE	FALSE	FALSE	FALSE	FALSE	TRUE	No	No	No	No	No	No	No	No	No	No	No	No	Off Campus
56	20	17-40 years	Male	Suspected	Student	POSITIVE	FALSE	FALSE	FALSE	FALSE	FALSE	FALSE	FALSE	FALSE	FALSE	FALSE	TRUE	FALSE	TRUE	TRUE	FALSE	TRUE	FALSE	TRUE	TRUE	FALSE	TRUE	FALSE	TRUE	TRUE	FALSE	TRUE	FALSE	TRUE	TRUE	FALSE	No	No	No	No	No	No	No	No	No	No	No	No	On Campus
57	21	17-40 years	Female	Suspected	Student	POSITIVE	FALSE	FALSE	FALSE	FALSE	FALSE	FALSE	FALSE	FALSE	FALSE	FALSE	TRUE	FALSE	TRUE	TRUE	FALSE	TRUE	FALSE	TRUE	TRUE	FALSE	TRUE	FALSE	TRUE	TRUE	FALSE	TRUE	FALSE	TRUE	TRUE	FALSE	No	Yes	No	No	No	No	No	No	No	No	No	No	On Campus
58	35	17-40 years	Male	Suspected	Other	POSITIVE	FALSE	FALSE	FALSE	FALSE	TRUE	FALSE	FALSE	FALSE	FALSE	TRUE	FALSE	FALSE	FALSE	FALSE	FALSE	FALSE	FALSE	FALSE	FALSE	FALSE	FALSE	FALSE	FALSE	FALSE	TRUE	FALSE	FALSE	FALSE	FALSE	TRUE	No	Yes	Yes	No	No	No	No	No	No	No	Yes	No	Others
59	27	17-40 years	Female	Probable	Student	POSITIVE	FALSE	FALSE	FALSE	FALSE	FALSE	FALSE	FALSE	FALSE	FALSE	FALSE	TRUE	FALSE	TRUE	TRUE	FALSE	TRUE	FALSE	TRUE	TRUE	FALSE	TRUE	FALSE	TRUE	TRUE	FALSE	TRUE	FALSE	TRUE	TRUE	FALSE	No	No	No	No	No	No	No	No	No	No	No	No	Others
60	26	17-40 years	Male	Probable	Other	NEGATIVE	FALSE	FALSE	FALSE	FALSE	TRUE	FALSE	FALSE	FALSE	FALSE	FALSE	FALSE	FALSE	FALSE	FALSE	FALSE	FALSE	FALSE	FALSE	FALSE	FALSE	FALSE	FALSE	FALSE	FALSE	TRUE	FALSE	FALSE	FALSE	FALSE	TRUE	No	No	Yes	No	No	No	No	No	No	No	No	No	Others
61	40	17-40 years	Male	Probable	Other	NEGATIVE	FALSE	FALSE	FALSE	FALSE	TRUE	FALSE	FALSE	FALSE	FALSE	FALSE	FALSE	FALSE	FALSE	FALSE	FALSE	FALSE	FALSE	FALSE	FALSE	FALSE	FALSE	FALSE	FALSE	FALSE	TRUE	FALSE	FALSE	FALSE	FALSE	TRUE	No	No	Yes	No	No	No	No	No	No	No	No	No	Others
62	17	17-40 years	Female	Suspected	Student	POSITIVE	FALSE	FALSE	FALSE	FALSE	FALSE	FALSE	FALSE	FALSE	FALSE	FALSE	TRUE	TRUE	TRUE	TRUE	FALSE	TRUE	TRUE	TRUE	TRUE	FALSE	TRUE	TRUE	TRUE	TRUE	FALSE	TRUE	TRUE	TRUE	TRUE	FALSE	No	No	No	No	No	No	No	No	No	No	No	No	On Campus
63	19	17-40 years	Female	Suspected	Student	POSITIVE	FALSE	FALSE	FALSE	FALSE	FALSE	FALSE	FALSE	FALSE	FALSE	FALSE	FALSE	FALSE	TRUE	FALSE	FALSE	FALSE	FALSE	TRUE	FALSE	FALSE	FALSE	FALSE	TRUE	FALSE	FALSE	FALSE	FALSE	TRUE	FALSE	FALSE	No	No	No	No	No	No	No	No	No	No	No	No	Off Campus
64	22	17-40 years	Female	Suspected	Student	POSITIVE	FALSE	FALSE	FALSE	FALSE	FALSE	FALSE	FALSE	FALSE	FALSE	FALSE	TRUE	TRUE	TRUE	TRUE	FALSE	TRUE	TRUE	TRUE	TRUE	FALSE	TRUE	TRUE	TRUE	TRUE	FALSE	TRUE	TRUE	TRUE	TRUE	FALSE	No	No	No	No	No	No	No	No	No	No	No	No	On Campus
65	18	17-40 years	Female	Suspected	Student	POSITIVE	FALSE	FALSE	FALSE	FALSE	FALSE	FALSE	FALSE	FALSE	FALSE	FALSE	TRUE	TRUE	FALSE	TRUE	FALSE	TRUE	TRUE	FALSE	TRUE	FALSE	TRUE	TRUE	FALSE	TRUE	FALSE	TRUE	TRUE	FALSE	TRUE	FALSE	No	No	No	No	No	No	No	No	No	No	No	No	On Campus
66	20	17-40 years	Female	Suspected	Student	POSITIVE	FALSE	FALSE	FALSE	FALSE	FALSE	FALSE	FALSE	FALSE	FALSE	FALSE	TRUE	FALSE	TRUE	TRUE	FALSE	TRUE	FALSE	TRUE	TRUE	FALSE	TRUE	FALSE	TRUE	TRUE	FALSE	TRUE	FALSE	TRUE	TRUE	FALSE	No	No	No	No	No	No	No	No	No	No	No	No	Off Campus
67	21	17-40 years	Female	Suspected	Student	POSITIVE	FALSE	FALSE	FALSE	FALSE	FALSE	FALSE	FALSE	FALSE	FALSE	FALSE	FALSE	FALSE	TRUE	FALSE	FALSE	FALSE	FALSE	TRUE	FALSE	FALSE	FALSE	FALSE	TRUE	FALSE	FALSE	FALSE	FALSE	TRUE	FALSE	FALSE	No	No	No	No	No	No	No	No	No	No	No	No	On Campus
68	22	17-40 years	Female	Suspected	Student	POSITIVE	FALSE	FALSE	FALSE	FALSE	FALSE	FALSE	FALSE	FALSE	FALSE	FALSE	TRUE	TRUE	TRUE	FALSE	FALSE	TRUE	TRUE	TRUE	FALSE	FALSE	TRUE	TRUE	TRUE	FALSE	FALSE	TRUE	TRUE	TRUE	FALSE	FALSE	No	No	No	No	No	No	No	No	No	No	No	No	Off Campus
69	18	17-40 years	Female	Suspected	Student	POSITIVE	FALSE	FALSE	FALSE	FALSE	FALSE	FALSE	FALSE	FALSE	FALSE	FALSE	TRUE	FALSE	TRUE	FALSE	FALSE	TRUE	FALSE	TRUE	FALSE	FALSE	TRUE	FALSE	TRUE	FALSE	FALSE	TRUE	FALSE	TRUE	FALSE	FALSE	No	No	No	No	No	No	No	No	No	No	No	No	On Campus
70	20	17-40 years	Female	Suspected	Student	POSITIVE	FALSE	FALSE	FALSE	FALSE	FALSE	FALSE	FALSE	FALSE	FALSE	FALSE	TRUE	FALSE	TRUE	FALSE	FALSE	TRUE	FALSE	TRUE	FALSE	FALSE	TRUE	FALSE	TRUE	FALSE	FALSE	TRUE	FALSE	TRUE	FALSE	FALSE	No	No	No	No	No	No	No	No	No	No	No	No	Others
71	20	17-40 years	Female	Suspected	Student	POSITIVE	FALSE	FALSE	FALSE	FALSE	FALSE	FALSE	FALSE	FALSE	FALSE	FALSE	FALSE	FALSE	TRUE	TRUE	FALSE	FALSE	FALSE	TRUE	TRUE	FALSE	FALSE	FALSE	TRUE	TRUE	FALSE	FALSE	FALSE	TRUE	TRUE	FALSE	No	No	No	No	No	No	No	No	No	No	No	No	Others
72	17	17-40 years	Female	Suspected	Student	POSITIVE	FALSE	FALSE	FALSE	FALSE	FALSE	FALSE	FALSE	FALSE	FALSE	FALSE	TRUE	FALSE	TRUE	TRUE	FALSE	TRUE	FALSE	TRUE	TRUE	FALSE	TRUE	FALSE	TRUE	TRUE	FALSE	TRUE	FALSE	TRUE	TRUE	FALSE	No	Yes	No	No	No	No	No	Yes	No	No	No	No	On Campus
73	22	17-40 years	Female	Suspected	Student	POSITIVE	FALSE	FALSE	FALSE	FALSE	FALSE	FALSE	FALSE	FALSE	FALSE	FALSE	TRUE	FALSE	FALSE	TRUE	FALSE	TRUE	FALSE	FALSE	TRUE	FALSE	TRUE	FALSE	FALSE	TRUE	FALSE	TRUE	FALSE	FALSE	TRUE	FALSE	No	No	No	No	No	No	No	No	No	No	No	No	Others
74	26	17-40 years	Female	Suspected	Student	POSITIVE	FALSE	FALSE	FALSE	FALSE	FALSE	FALSE	FALSE	FALSE	FALSE	FALSE	TRUE	FALSE	TRUE	TRUE	FALSE	TRUE	FALSE	TRUE	TRUE	FALSE	TRUE	FALSE	TRUE	TRUE	FALSE	TRUE	FALSE	TRUE	TRUE	FALSE	No	No	No	No	No	No	No	No	No	No	No	No	Off Campus
75	19	17-40 years	Female	Suspected	Student	POSITIVE	FALSE	FALSE	FALSE	FALSE	FALSE	FALSE	FALSE	FALSE	FALSE	FALSE	TRUE	FALSE	TRUE	FALSE	FALSE	TRUE	FALSE	TRUE	FALSE	FALSE	TRUE	FALSE	TRUE	FALSE	FALSE	TRUE	FALSE	TRUE	FALSE	FALSE	No	Yes	No	No	No	No	No	No	No	No	No	No	Others
76	33	17-40 years	Female	Suspected	Other	POSITIVE	FALSE	FALSE	FALSE	FALSE	TRUE	FALSE	FALSE	FALSE	FALSE	TRUE	FALSE	FALSE	FALSE	FALSE	FALSE	FALSE	FALSE	FALSE	FALSE	FALSE	FALSE	FALSE	FALSE	FALSE	TRUE	FALSE	FALSE	FALSE	FALSE	TRUE	No	No	No	Yes	No	No	No	No	No	No	No	No	Others
77	92	Above 66 years	Female	Suspected	Other	POSITIVE	TRUE	FALSE	TRUE	TRUE	FALSE	TRUE	FALSE	TRUE	TRUE	FALSE	FALSE	FALSE	FALSE	FALSE	FALSE	FALSE	FALSE	FALSE	FALSE	FALSE	TRUE	FALSE	TRUE	TRUE	FALSE	TRUE	FALSE	TRUE	TRUE	FALSE	No	No	No	No	Yes	No	No	No	No	No	No	No	Others
78	22	17-40 years	Male	Suspected	Student	POSITIVE	FALSE	FALSE	FALSE	FALSE	FALSE	FALSE	FALSE	FALSE	FALSE	FALSE	TRUE	TRUE	TRUE	TRUE	FALSE	TRUE	TRUE	TRUE	TRUE	FALSE	TRUE	TRUE	TRUE	TRUE	FALSE	TRUE	TRUE	TRUE	TRUE	FALSE	No	No	No	No	No	No	No	No	No	No	No	No	On Campus
79	23	17-40 years	Male	Suspected	Student	POSITIVE	FALSE	FALSE	FALSE	FALSE	FALSE	FALSE	FALSE	FALSE	FALSE	FALSE	TRUE	FALSE	TRUE	TRUE	FALSE	TRUE	FALSE	TRUE	TRUE	FALSE	TRUE	FALSE	TRUE	TRUE	FALSE	TRUE	FALSE	TRUE	TRUE	FALSE	No	No	No	No	No	No	No	No	No	No	No	Yes	On Campus
80	35	17-40 years	Female	Confirmed	Other	POSITIVE	FALSE	FALSE	TRUE	FALSE	FALSE	FALSE	FALSE	TRUE	FALSE	FALSE	FALSE	FALSE	FALSE	FALSE	FALSE	FALSE	FALSE	FALSE	FALSE	FALSE	FALSE	FALSE	TRUE	FALSE	FALSE	FALSE	FALSE	TRUE	FALSE	FALSE	No	No	No	No	No	No	No	No	No	No	No	No	Others
81	19	17-40 years	Male	Suspected	Student	NEGATIVE	FALSE	FALSE	FALSE	FALSE	FALSE	FALSE	FALSE	FALSE	FALSE	FALSE	TRUE	FALSE	TRUE	TRUE	FALSE	FALSE	FALSE	FALSE	FALSE	FALSE	TRUE	FALSE	TRUE	TRUE	FALSE	TRUE	FALSE	TRUE	TRUE	FALSE	No	No	No	No	No	No	No	No	No	No	No	No	On Campus
82	22	17-40 years	Female	Suspected	Student	POSITIVE	FALSE	FALSE	FALSE	FALSE	FALSE	FALSE	FALSE	FALSE	FALSE	FALSE	TRUE	TRUE	TRUE	TRUE	FALSE	TRUE	TRUE	TRUE	TRUE	FALSE	TRUE	TRUE	TRUE	TRUE	FALSE	TRUE	TRUE	TRUE	TRUE	FALSE	No	No	No	No	No	No	No	No	No	No	No	No	On Campus
83	20	17-40 years	Female	Suspected	Student	NEGATIVE	FALSE	FALSE	FALSE	FALSE	FALSE	FALSE	FALSE	FALSE	FALSE	FALSE	FALSE	TRUE	TRUE	TRUE	FALSE	FALSE	FALSE	FALSE	FALSE	FALSE	FALSE	TRUE	TRUE	TRUE	FALSE	FALSE	TRUE	TRUE	TRUE	FALSE	No	Yes	No	No	No	No	No	No	No	No	No	No	Off Campus
84	17	17-40 years	Female	Suspected	Student	NEGATIVE	FALSE	FALSE	FALSE	FALSE	FALSE	FALSE	FALSE	FALSE	FALSE	FALSE	TRUE	FALSE	TRUE	TRUE	FALSE	FALSE	FALSE	FALSE	FALSE	FALSE	TRUE	FALSE	TRUE	TRUE	FALSE	TRUE	FALSE	TRUE	TRUE	FALSE	No	No	No	No	No	No	No	No	No	No	No	No	On Campus
85	49	41-65 years	Male	Suspected	Other	NEGATIVE	TRUE	FALSE	TRUE	FALSE	FALSE	FALSE	FALSE	FALSE	FALSE	FALSE	FALSE	FALSE	FALSE	FALSE	FALSE	FALSE	FALSE	FALSE	FALSE	FALSE	TRUE	FALSE	TRUE	FALSE	FALSE	TRUE	FALSE	TRUE	FALSE	FALSE	No	No	No	No	No	No	No	No	No	No	No	No	Others
86	23	17-40 years	Female	Suspected	Student	NEGATIVE	FALSE	FALSE	FALSE	FALSE	FALSE	FALSE	FALSE	FALSE	FALSE	FALSE	TRUE	TRUE	TRUE	FALSE	FALSE	FALSE	FALSE	FALSE	FALSE	FALSE	TRUE	TRUE	TRUE	FALSE	FALSE	TRUE	TRUE	TRUE	FALSE	FALSE	No	No	No	No	No	No	No	No	No	No	No	No	On Campus
87	26	17-40 years	Female	Probable	Other	NEGATIVE	FALSE	FALSE	FALSE	FALSE	TRUE	FALSE	FALSE	FALSE	FALSE	FALSE	FALSE	FALSE	FALSE	FALSE	FALSE	FALSE	FALSE	FALSE	FALSE	FALSE	FALSE	FALSE	FALSE	FALSE	TRUE	FALSE	FALSE	FALSE	FALSE	TRUE	No	No	No	No	No	No	No	No	No	No	No	No	Others
88	28	17-40 years	Female	Probable	Other	NEGATIVE	FALSE	FALSE	FALSE	FALSE	TRUE	FALSE	FALSE	FALSE	FALSE	FALSE	FALSE	FALSE	FALSE	FALSE	FALSE	FALSE	FALSE	FALSE	FALSE	FALSE	FALSE	FALSE	FALSE	FALSE	TRUE	FALSE	FALSE	FALSE	FALSE	TRUE	No	No	No	No	No	No	No	No	No	No	No	No	Others
89	65	41-65 years	Female	Probable	Other	NEGATIVE	FALSE	FALSE	FALSE	FALSE	TRUE	FALSE	FALSE	FALSE	FALSE	FALSE	FALSE	FALSE	FALSE	FALSE	FALSE	FALSE	FALSE	FALSE	FALSE	FALSE	FALSE	FALSE	FALSE	FALSE	TRUE	FALSE	FALSE	FALSE	FALSE	TRUE	No	No	No	No	No	No	No	No	No	No	No	No	Others
90	39	17-40 years	Male	Suspected	Other	POSITIVE	FALSE	FALSE	FALSE	TRUE	FALSE	FALSE	FALSE	FALSE	TRUE	FALSE	FALSE	FALSE	FALSE	FALSE	FALSE	FALSE	FALSE	FALSE	FALSE	FALSE	FALSE	FALSE	FALSE	TRUE	FALSE	FALSE	FALSE	FALSE	TRUE	FALSE	No	No	No	No	No	No	No	No	No	No	No	No	Others
91	22	17-40 years	Female	Suspected	Student	NEGATIVE	FALSE	FALSE	FALSE	FALSE	FALSE	FALSE	FALSE	FALSE	FALSE	FALSE	TRUE	TRUE	FALSE	FALSE	FALSE	FALSE	FALSE	FALSE	FALSE	FALSE	TRUE	TRUE	FALSE	FALSE	FALSE	TRUE	TRUE	FALSE	FALSE	FALSE	Yes	Yes	No	No	No	No	No	No	No	No	No	No	Off Campus
92	21	17-40 years	Female	Suspected	Student	NEGATIVE	FALSE	FALSE	FALSE	FALSE	FALSE	FALSE	FALSE	FALSE	FALSE	FALSE	TRUE	TRUE	TRUE	TRUE	FALSE	FALSE	FALSE	FALSE	FALSE	FALSE	TRUE	TRUE	TRUE	TRUE	FALSE	TRUE	TRUE	TRUE	TRUE	FALSE	No	No	No	No	No	No	No	No	No	No	No	No	Off Campus
93	23	17-40 years	Male	Suspected	Student	POSITIVE	FALSE	FALSE	FALSE	FALSE	FALSE	FALSE	FALSE	FALSE	FALSE	FALSE	FALSE	FALSE	TRUE	FALSE	FALSE	FALSE	FALSE	TRUE	FALSE	FALSE	FALSE	FALSE	TRUE	FALSE	FALSE	FALSE	FALSE	TRUE	FALSE	FALSE	No	No	No	No	No	No	No	No	No	No	No	Yes	Off Campus
94	21	17-40 years	Female	Suspected	Student	POSITIVE	FALSE	FALSE	FALSE	FALSE	FALSE	FALSE	FALSE	FALSE	FALSE	FALSE	FALSE	FALSE	FALSE	FALSE	TRUE	FALSE	FALSE	FALSE	FALSE	TRUE	FALSE	FALSE	FALSE	FALSE	TRUE	FALSE	FALSE	FALSE	FALSE	TRUE	No	No	No	No	No	No	No	No	No	No	No	No	On Campus
95	20	17-40 years	Female	Suspected	Student	POSITIVE	FALSE	FALSE	FALSE	FALSE	FALSE	FALSE	FALSE	FALSE	FALSE	FALSE	TRUE	TRUE	TRUE	TRUE	FALSE	TRUE	TRUE	TRUE	TRUE	FALSE	TRUE	TRUE	TRUE	TRUE	FALSE	TRUE	TRUE	TRUE	TRUE	FALSE	No	No	No	No	No	No	No	No	No	No	No	No	On Campus
96	20	17-40 years	Male	Suspected	Student	POSITIVE	FALSE	FALSE	FALSE	FALSE	FALSE	FALSE	FALSE	FALSE	FALSE	FALSE	FALSE	TRUE	FALSE	TRUE	FALSE	FALSE	TRUE	FALSE	TRUE	FALSE	FALSE	TRUE	FALSE	TRUE	FALSE	FALSE	TRUE	FALSE	TRUE	FALSE	No	No	No	No	No	No	No	No	No	No	No	No	On Campus
97	21	17-40 years	Male	Suspected	Student	POSITIVE	FALSE	FALSE	FALSE	FALSE	FALSE	FALSE	FALSE	FALSE	FALSE	FALSE	TRUE	FALSE	FALSE	FALSE	FALSE	TRUE	FALSE	FALSE	FALSE	FALSE	TRUE	FALSE	FALSE	FALSE	FALSE	TRUE	FALSE	FALSE	FALSE	FALSE	No	No	Yes	No	No	No	No	No	No	No	No	No	On Campus
98	43	41-65 years	Female	Suspected	Other	POSITIVE	TRUE	TRUE	TRUE	FALSE	FALSE	TRUE	TRUE	TRUE	FALSE	FALSE	FALSE	FALSE	FALSE	FALSE	FALSE	FALSE	FALSE	FALSE	FALSE	FALSE	TRUE	TRUE	TRUE	FALSE	FALSE	TRUE	TRUE	TRUE	FALSE	FALSE	No	Yes	No	No	No	Yes	No	No	No	No	No	No	Others
99	33	17-40 years	Male	Suspected	Student	POSITIVE	FALSE	FALSE	FALSE	FALSE	FALSE	FALSE	FALSE	FALSE	FALSE	FALSE	TRUE	FALSE	TRUE	FALSE	FALSE	TRUE	FALSE	TRUE	FALSE	FALSE	TRUE	FALSE	TRUE	FALSE	FALSE	TRUE	FALSE	TRUE	FALSE	FALSE	No	No	No	No	No	No	No	No	No	No	No	No	Others
100	20	17-40 years	Female	Suspected	Student	POSITIVE	FALSE	FALSE	FALSE	FALSE	FALSE	FALSE	FALSE	FALSE	FALSE	FALSE	TRUE	FALSE	TRUE	TRUE	FALSE	TRUE	FALSE	TRUE	TRUE	FALSE	TRUE	FALSE	TRUE	TRUE	FALSE	TRUE	FALSE	TRUE	TRUE	FALSE	No	No	No	No	No	No	No	No	No	No	No	No	On Campus
101	22	17-40 years	Male	Suspected	Student	POSITIVE	FALSE	FALSE	FALSE	FALSE	FALSE	FALSE	FALSE	FALSE	FALSE	FALSE	TRUE	FALSE	TRUE	FALSE	FALSE	TRUE	FALSE	TRUE	FALSE	FALSE	TRUE	FALSE	TRUE	FALSE	FALSE	TRUE	FALSE	TRUE	FALSE	FALSE	No	No	No	No	No	No	No	No	No	No	No	No	On Campus
102	19	17-40 years	Male	Suspected	Student	POSITIVE	FALSE	FALSE	FALSE	FALSE	FALSE	FALSE	FALSE	FALSE	FALSE	FALSE	TRUE	FALSE	TRUE	TRUE	FALSE	TRUE	FALSE	TRUE	TRUE	FALSE	TRUE	FALSE	TRUE	TRUE	FALSE	TRUE	FALSE	TRUE	TRUE	FALSE	No	Yes	No	No	No	No	No	No	No	No	No	No	On Campus
103	20	17-40 years	Female	Suspected	Student	POSITIVE	FALSE	FALSE	FALSE	FALSE	FALSE	FALSE	FALSE	FALSE	FALSE	FALSE	TRUE	FALSE	TRUE	FALSE	FALSE	TRUE	FALSE	TRUE	FALSE	FALSE	TRUE	FALSE	TRUE	FALSE	FALSE	TRUE	FALSE	TRUE	FALSE	FALSE	No	No	No	No	No	No	No	No	No	No	No	No	Off Campus
104	18	17-40 years	Female	Suspected	Student	POSITIVE	FALSE	FALSE	FALSE	FALSE	FALSE	FALSE	FALSE	FALSE	FALSE	FALSE	TRUE	FALSE	TRUE	FALSE	FALSE	TRUE	FALSE	TRUE	FALSE	FALSE	TRUE	FALSE	TRUE	FALSE	FALSE	TRUE	FALSE	TRUE	FALSE	FALSE	No	No	No	Yes	No	No	No	No	No	No	No	No	On Campus
105	22	17-40 years	Female	Suspected	Student	POSITIVE	FALSE	FALSE	FALSE	FALSE	FALSE	FALSE	FALSE	FALSE	FALSE	FALSE	TRUE	FALSE	TRUE	FALSE	FALSE	TRUE	FALSE	TRUE	FALSE	FALSE	TRUE	FALSE	TRUE	FALSE	FALSE	TRUE	FALSE	TRUE	FALSE	FALSE	No	No	Yes	Yes	No	No	No	No	No	No	No	No	Off Campus
106	20	17-40 years	Male	Suspected	Student	POSITIVE	FALSE	FALSE	FALSE	FALSE	FALSE	FALSE	FALSE	FALSE	FALSE	FALSE	TRUE	FALSE	TRUE	FALSE	FALSE	TRUE	FALSE	TRUE	FALSE	FALSE	TRUE	FALSE	TRUE	FALSE	FALSE	TRUE	FALSE	TRUE	FALSE	FALSE	No	No	Yes	No	No	No	No	No	No	No	No	No	Off Campus
107	19	17-40 years	Female	Suspected	Student	POSITIVE	FALSE	FALSE	FALSE	FALSE	FALSE	FALSE	FALSE	FALSE	FALSE	FALSE	TRUE	TRUE	TRUE	FALSE	FALSE	TRUE	TRUE	TRUE	FALSE	FALSE	TRUE	TRUE	TRUE	FALSE	FALSE	TRUE	TRUE	TRUE	FALSE	FALSE	No	No	No	Yes	No	No	No	No	No	No	No	No	Off Campus
108	19	17-40 years	Female	Suspected	Student	POSITIVE	FALSE	FALSE	FALSE	FALSE	FALSE	FALSE	FALSE	FALSE	FALSE	FALSE	TRUE	FALSE	TRUE	TRUE	FALSE	TRUE	FALSE	TRUE	TRUE	FALSE	TRUE	FALSE	TRUE	TRUE	FALSE	TRUE	FALSE	TRUE	TRUE	FALSE	No	No	No	No	No	No	No	No	No	No	No	No	Off Campus
109	20	17-40 years	Male	Suspected	Student	POSITIVE	FALSE	FALSE	FALSE	FALSE	FALSE	FALSE	FALSE	FALSE	FALSE	FALSE	TRUE	FALSE	TRUE	FALSE	FALSE	TRUE	FALSE	TRUE	FALSE	FALSE	TRUE	FALSE	TRUE	FALSE	FALSE	TRUE	FALSE	TRUE	FALSE	FALSE	No	No	No	No	No	No	No	No	No	No	No	No	Others
110	18	17-40 years	Female	Suspected	Student	POSITIVE	FALSE	FALSE	FALSE	FALSE	FALSE	FALSE	FALSE	FALSE	FALSE	FALSE	TRUE	FALSE	TRUE	TRUE	FALSE	TRUE	FALSE	TRUE	TRUE	FALSE	TRUE	FALSE	TRUE	TRUE	FALSE	TRUE	FALSE	TRUE	TRUE	FALSE	No	No	No	No	No	Yes	No	No	No	No	No	No	Others
111	48	41-65 years	Female	Suspected	Other	POSITIVE	FALSE	FALSE	TRUE	FALSE	FALSE	FALSE	FALSE	TRUE	FALSE	FALSE	FALSE	FALSE	FALSE	FALSE	FALSE	FALSE	FALSE	FALSE	FALSE	FALSE	FALSE	FALSE	TRUE	FALSE	FALSE	FALSE	FALSE	TRUE	FALSE	FALSE	No	No	No	No	No	Yes	No	No	No	No	No	No	Others
112	21	17-40 years	Female	Suspected	Student	POSITIVE	FALSE	FALSE	FALSE	FALSE	FALSE	FALSE	FALSE	FALSE	FALSE	FALSE	TRUE	FALSE	TRUE	FALSE	FALSE	TRUE	FALSE	TRUE	FALSE	FALSE	TRUE	FALSE	TRUE	FALSE	FALSE	TRUE	FALSE	TRUE	FALSE	FALSE	No	Yes	No	No	No	No	No	No	No	No	No	No	Off Campus
113	22	17-40 years	Female	Suspected	Student	POSITIVE	FALSE	FALSE	FALSE	FALSE	FALSE	FALSE	FALSE	FALSE	FALSE	FALSE	TRUE	TRUE	TRUE	FALSE	FALSE	TRUE	TRUE	TRUE	FALSE	FALSE	TRUE	TRUE	TRUE	FALSE	FALSE	TRUE	TRUE	TRUE	FALSE	FALSE	No												On Campus
114	18	17-40 years	Female	Suspected	Student	POSITIVE	FALSE	FALSE	FALSE	FALSE	FALSE	FALSE	FALSE	FALSE	FALSE	FALSE	TRUE	TRUE	TRUE	TRUE	FALSE	TRUE	TRUE	TRUE	TRUE	FALSE	TRUE	TRUE	TRUE	TRUE	FALSE	TRUE	TRUE	TRUE	TRUE	FALSE	No	No	No	No	No	No	No	No	No	No	No	No	On Campus
115	20	17-40 years	Male	Suspected	Student	POSITIVE	FALSE	FALSE	FALSE	FALSE	FALSE	FALSE	FALSE	FALSE	FALSE	FALSE	TRUE	FALSE	TRUE	TRUE	FALSE	TRUE	FALSE	TRUE	TRUE	FALSE	TRUE	FALSE	TRUE	TRUE	FALSE	TRUE	FALSE	TRUE	TRUE	FALSE	No	No	No	No	No	No	No	No	No	No	No	No	On Campus
116	19	17-40 years	Male	Suspected	Student	POSITIVE	FALSE	FALSE	FALSE	FALSE	FALSE	FALSE	FALSE	FALSE	FALSE	FALSE	FALSE	FALSE	TRUE	TRUE	FALSE	FALSE	FALSE	TRUE	TRUE	FALSE	FALSE	FALSE	TRUE	TRUE	FALSE	FALSE	FALSE	TRUE	TRUE	FALSE	No	No	No	No	No	No	No	No	No	No	No	No	On Campus
117	17	17-40 years	Male	Suspected	Student	NEGATIVE	FALSE	FALSE	FALSE	FALSE	FALSE	FALSE	FALSE	FALSE	FALSE	FALSE	TRUE	FALSE	TRUE	FALSE	FALSE	FALSE	FALSE	FALSE	FALSE	FALSE	TRUE	FALSE	TRUE	FALSE	FALSE	TRUE	FALSE	TRUE	FALSE	FALSE	No	No	No	No	No	No	No	No	No	No	No	No	On Campus
118	52	41-65 years	Male	Suspected	Other	POSITIVE	TRUE	FALSE	TRUE	FALSE	FALSE	TRUE	FALSE	TRUE	FALSE	FALSE	FALSE	FALSE	FALSE	FALSE	FALSE	FALSE	FALSE	FALSE	FALSE	FALSE	TRUE	FALSE	TRUE	FALSE	FALSE	TRUE	FALSE	TRUE	FALSE	FALSE	No	Yes	No	No	Yes	No	No	No	No	No	No	No	Others
119	19	17-40 years	Male	Confirmed	Student	NEGATIVE	FALSE	FALSE	FALSE	FALSE	FALSE	FALSE	FALSE	FALSE	FALSE	FALSE	FALSE	FALSE	FALSE	FALSE	TRUE	FALSE	FALSE	FALSE	FALSE	FALSE	FALSE	FALSE	FALSE	FALSE	TRUE	FALSE	FALSE	FALSE	FALSE	TRUE	No	No	No	No	No	No	No	No	No	No	No	No	On Campus
120	21	17-40 years	Female	Confirmed	Student	POSITIVE	FALSE	FALSE	FALSE	FALSE	FALSE	FALSE	FALSE	FALSE	FALSE	FALSE	FALSE	FALSE	FALSE	FALSE	TRUE	FALSE	FALSE	FALSE	FALSE	TRUE	FALSE	FALSE	FALSE	FALSE	TRUE	FALSE	FALSE	FALSE	FALSE	TRUE	No	No	No	No	No	No	No	No	No	No	No	No	On Campus
121	34	17-40 years	Male	Confirmed	Other	POSITIVE	FALSE	FALSE	FALSE	FALSE	TRUE	FALSE	FALSE	FALSE	FALSE	TRUE	FALSE	FALSE	FALSE	FALSE	FALSE	FALSE	FALSE	FALSE	FALSE	FALSE	FALSE	FALSE	FALSE	FALSE	TRUE	FALSE	FALSE	FALSE	FALSE	TRUE	No	No	No	No	No	No	No	No	No	No	No	No	Others
122	33	17-40 years	Female	Probable	Other	NEGATIVE	FALSE	FALSE	FALSE	FALSE	TRUE	FALSE	FALSE	FALSE	FALSE	FALSE	FALSE	FALSE	FALSE	FALSE	FALSE	FALSE	FALSE	FALSE	FALSE	FALSE	FALSE	FALSE	FALSE	FALSE	TRUE	FALSE	FALSE	FALSE	FALSE	TRUE	No	No	No	No	No	No	No	No	No	No	No	No	Others
123	21	17-40 years	Female	Suspected	Student	NEGATIVE	FALSE	FALSE	FALSE	FALSE	FALSE	FALSE	FALSE	FALSE	FALSE	FALSE	TRUE	TRUE	TRUE	FALSE	FALSE	FALSE	FALSE	FALSE	FALSE	FALSE	TRUE	TRUE	TRUE	FALSE	FALSE	TRUE	TRUE	TRUE	FALSE	FALSE	No	No	No	No	No	No	No	No	No	No	No	No	On Campus
124	22	17-40 years	Male	Suspected	Other	NEGATIVE	TRUE	FALSE	TRUE	FALSE	FALSE	FALSE	FALSE	FALSE	FALSE	FALSE	FALSE	FALSE	FALSE	FALSE	FALSE	FALSE	FALSE	FALSE	FALSE	FALSE	TRUE	FALSE	TRUE	FALSE	FALSE	TRUE	FALSE	TRUE	FALSE	FALSE	No	Yes	Yes	No	No	No	No	Yes	No	No	No	No	Others
125	22	17-40 years	Female	Suspected	Student	POSITIVE	FALSE	FALSE	FALSE	FALSE	FALSE	FALSE	FALSE	FALSE	FALSE	FALSE	TRUE	TRUE	TRUE	TRUE	FALSE	TRUE	TRUE	TRUE	TRUE	FALSE	TRUE	TRUE	TRUE	TRUE	FALSE	TRUE	TRUE	TRUE	TRUE	FALSE	No	No	No	No	No	No	No	Yes	No	No	No	No	On Campus
126	19	17-40 years	Female	Suspected	Student	NEGATIVE	FALSE	FALSE	FALSE	FALSE	FALSE	FALSE	FALSE	FALSE	FALSE	FALSE	TRUE	FALSE	TRUE	FALSE	FALSE	FALSE	FALSE	FALSE	FALSE	FALSE	TRUE	FALSE	TRUE	FALSE	FALSE	TRUE	FALSE	TRUE	FALSE	FALSE	No	No	No	No	No	No	No	No	No	No	No	No	Off Campus
127	19	17-40 years	Female	Suspected	Student	NEGATIVE	FALSE	FALSE	FALSE	FALSE	FALSE	FALSE	FALSE	FALSE	FALSE	FALSE	TRUE	FALSE	TRUE	FALSE	FALSE	FALSE	FALSE	FALSE	FALSE	FALSE	TRUE	FALSE	TRUE	FALSE	FALSE	TRUE	FALSE	TRUE	FALSE	FALSE	No	No	No	No	No	No	No	No	No	No	No	No	On Campus
128	21	17-40 years	Female	Suspected	Student	POSITIVE	FALSE	FALSE	FALSE	FALSE	FALSE	FALSE	FALSE	FALSE	FALSE	FALSE	TRUE	TRUE	TRUE	TRUE	FALSE	TRUE	TRUE	TRUE	TRUE	FALSE	TRUE	TRUE	TRUE	TRUE	FALSE	TRUE	TRUE	TRUE	TRUE	FALSE	No	No	No	No	No	No	No	No	No	No	No	No	On Campus
129	22	17-40 years	Female	Suspected	Student	NEGATIVE	FALSE	FALSE	FALSE	FALSE	FALSE	FALSE	FALSE	FALSE	FALSE	FALSE	TRUE	TRUE	TRUE	FALSE	FALSE	FALSE	FALSE	FALSE	FALSE	FALSE	TRUE	TRUE	TRUE	FALSE	FALSE	TRUE	TRUE	TRUE	FALSE	FALSE	No	No	No	No	No	No	No	No	No	No	No	No	Off Campus
130	21	17-40 years	Male	Suspected	Student	POSITIVE	FALSE	FALSE	FALSE	FALSE	FALSE	FALSE	FALSE	FALSE	FALSE	FALSE	TRUE	FALSE	TRUE	FALSE	FALSE	TRUE	FALSE	TRUE	FALSE	FALSE	TRUE	FALSE	TRUE	FALSE	FALSE	TRUE	FALSE	TRUE	FALSE	FALSE	No	No	No	No	No	No	No	No	No	No	No	No	Off Campus
131	19	17-40 years	Female	Suspected	Student	POSITIVE	FALSE	FALSE	FALSE	FALSE	FALSE	FALSE	FALSE	FALSE	FALSE	FALSE	TRUE	FALSE	TRUE	TRUE	FALSE	TRUE	FALSE	TRUE	TRUE	FALSE	TRUE	FALSE	TRUE	TRUE	FALSE	TRUE	FALSE	TRUE	TRUE	FALSE	No	No	No	No	No	No	No	No	No	No	No	No	On Campus
132	19	17-40 years	Female	Suspected	Student	POSITIVE	FALSE	FALSE	FALSE	FALSE	FALSE	FALSE	FALSE	FALSE	FALSE	FALSE	TRUE	TRUE	TRUE	TRUE	FALSE	TRUE	TRUE	TRUE	TRUE	FALSE	TRUE	TRUE	TRUE	TRUE	FALSE	TRUE	TRUE	TRUE	TRUE	FALSE	No	No	No	No	No	No	No	No	No	No	No	No	On Campus
133	19	17-40 years	Male	Suspected	Student	POSITIVE	FALSE	FALSE	FALSE	FALSE	FALSE	FALSE	FALSE	FALSE	FALSE	FALSE	TRUE	FALSE	TRUE	TRUE	FALSE	TRUE	FALSE	TRUE	TRUE	FALSE	TRUE	FALSE	TRUE	TRUE	FALSE	TRUE	FALSE	TRUE	TRUE	FALSE	No	No	No	No	No	No	No	No	No	No	No	No	On Campus
134	19	17-40 years	Female	Suspected	Student	POSITIVE	FALSE	FALSE	FALSE	FALSE	FALSE	FALSE	FALSE	FALSE	FALSE	FALSE	TRUE	TRUE	TRUE	TRUE	FALSE	TRUE	TRUE	TRUE	TRUE	FALSE	TRUE	TRUE	TRUE	TRUE	FALSE	TRUE	TRUE	TRUE	TRUE	FALSE	No	No	No	No	No	No	No	No	No	No	No	No	On Campus
135	21	17-40 years	Female	Suspected	Student	POSITIVE	FALSE	FALSE	FALSE	FALSE	FALSE	FALSE	FALSE	FALSE	FALSE	FALSE	TRUE	FALSE	TRUE	FALSE	FALSE	TRUE	FALSE	TRUE	FALSE	FALSE	TRUE	FALSE	TRUE	FALSE	FALSE	TRUE	FALSE	TRUE	FALSE	FALSE	No	No	No	No	No	No	No	No	No	No	No	No	Off Campus
136	21	17-40 years	Female	Suspected	Student	NEGATIVE	FALSE	FALSE	FALSE	FALSE	FALSE	FALSE	FALSE	FALSE	FALSE	FALSE	TRUE	TRUE	TRUE	FALSE	FALSE	FALSE	FALSE	FALSE	FALSE	FALSE	TRUE	TRUE	TRUE	FALSE	FALSE	TRUE	TRUE	TRUE	FALSE	FALSE	No	No	No	No	No	No	No	No	No	No	No	No	On Campus
137	18	17-40 years	Male	Suspected	Student	NEGATIVE	FALSE	FALSE	FALSE	FALSE	FALSE	FALSE	FALSE	FALSE	FALSE	FALSE	TRUE	TRUE	TRUE	FALSE	FALSE	FALSE	FALSE	FALSE	FALSE	FALSE	TRUE	TRUE	TRUE	FALSE	FALSE	TRUE	TRUE	TRUE	FALSE	FALSE	No	No	No	No	No	No	No	No	No	No	No	No	Others
138	18	17-40 years	Male	Suspected	Student	POSITIVE	FALSE	FALSE	FALSE	FALSE	FALSE	FALSE	FALSE	FALSE	FALSE	FALSE	TRUE	TRUE	TRUE	TRUE	FALSE	TRUE	TRUE	TRUE	TRUE	FALSE	TRUE	TRUE	TRUE	TRUE	FALSE	TRUE	TRUE	TRUE	TRUE	FALSE	No	No	No	No	No	No	No	No	No	No	No	No	On Campus
139	60	41-65 years	Female	Suspected	Other	NEGATIVE	FALSE	TRUE	FALSE	FALSE	FALSE	FALSE	FALSE	FALSE	FALSE	FALSE	FALSE	FALSE	FALSE	FALSE	FALSE	FALSE	FALSE	FALSE	FALSE	FALSE	FALSE	TRUE	FALSE	FALSE	FALSE	FALSE	TRUE	FALSE	FALSE	FALSE	No	No	No	No	No	Yes	No	No	No	No	No	No	Others
140	58	41-65 years	Male	Suspected	Other	NEGATIVE	TRUE	FALSE	FALSE	FALSE	FALSE	FALSE	FALSE	FALSE	FALSE	FALSE	FALSE	FALSE	FALSE	FALSE	FALSE	FALSE	FALSE	FALSE	FALSE	FALSE	TRUE	FALSE	FALSE	FALSE	FALSE	TRUE	FALSE	FALSE	FALSE	FALSE	No	No	No	No	Yes	Yes	No	No	No	No	No	No	Others
141	19	17-40 years	Male	Suspected	Student	NEGATIVE	FALSE	FALSE	FALSE	FALSE	FALSE	FALSE	FALSE	FALSE	FALSE	FALSE	TRUE	TRUE	TRUE	FALSE	FALSE	FALSE	FALSE	FALSE	FALSE	FALSE	TRUE	TRUE	TRUE	FALSE	FALSE	TRUE	TRUE	TRUE	FALSE	FALSE	No	No	No	No	No	No	No	No	No	No	No	No	Off Campus
142	18	17-40 years	Male	Suspected	Student	POSITIVE	FALSE	FALSE	FALSE	FALSE	FALSE	FALSE	FALSE	FALSE	FALSE	FALSE	TRUE	FALSE	TRUE	TRUE	FALSE	TRUE	FALSE	TRUE	TRUE	FALSE	TRUE	FALSE	TRUE	TRUE	FALSE	TRUE	FALSE	TRUE	TRUE	FALSE	No	No	No	No	No	No	No	No	No	No	No	No	On Campus
143	21	17-40 years	Female	Suspected	Student	POSITIVE	FALSE	FALSE	FALSE	FALSE	FALSE	FALSE	FALSE	FALSE	FALSE	FALSE	FALSE	FALSE	TRUE	TRUE	FALSE	FALSE	FALSE	TRUE	TRUE	FALSE	FALSE	FALSE	TRUE	TRUE	FALSE	FALSE	FALSE	TRUE	TRUE	FALSE	No	No	No	No	No	No	No	No	No	No	No	No	Others
144	20	17-40 years	Female	Suspected	Other	POSITIVE	TRUE	TRUE	TRUE	TRUE	FALSE	TRUE	TRUE	TRUE	TRUE	FALSE	FALSE	FALSE	FALSE	FALSE	FALSE	FALSE	FALSE	FALSE	FALSE	FALSE	TRUE	TRUE	TRUE	TRUE	FALSE	TRUE	TRUE	TRUE	TRUE	FALSE	No	No	No	No	No	No	No	No	No	No	No	No	On Campus
145	21	17-40 years	Male	Suspected	Student	POSITIVE	FALSE	FALSE	FALSE	FALSE	FALSE	FALSE	FALSE	FALSE	FALSE	FALSE	TRUE	TRUE	TRUE	TRUE	FALSE	TRUE	TRUE	TRUE	TRUE	FALSE	TRUE	TRUE	TRUE	TRUE	FALSE	TRUE	TRUE	TRUE	TRUE	FALSE	No	No	No	No	No	No	No	No	No	No	No	No	Others
146	18	17-40 years	Female	Suspected	Student	POSITIVE	FALSE	FALSE	FALSE	FALSE	FALSE	FALSE	FALSE	FALSE	FALSE	FALSE	TRUE	FALSE	TRUE	TRUE	FALSE	TRUE	FALSE	TRUE	TRUE	FALSE	TRUE	FALSE	TRUE	TRUE	FALSE	TRUE	FALSE	TRUE	TRUE	FALSE	No	No	No	No	No	No	No	No	No	No	No	No	On Campus
147	22	17-40 years	Male	Suspected	Student	NEGATIVE	FALSE	FALSE	FALSE	FALSE	FALSE	FALSE	FALSE	FALSE	FALSE	FALSE	TRUE	FALSE	FALSE	FALSE	FALSE	FALSE	FALSE	FALSE	FALSE	FALSE	TRUE	FALSE	FALSE	FALSE	FALSE	TRUE	FALSE	FALSE	FALSE	FALSE	No	No	Yes	No	No	No	No	No	No	No	No	No	Off Campus
148	19	17-40 years	Female	Suspected	Student	NEGATIVE	FALSE	FALSE	FALSE	FALSE	FALSE	FALSE	FALSE	FALSE	FALSE	FALSE	TRUE	TRUE	TRUE	FALSE	FALSE	FALSE	FALSE	FALSE	FALSE	FALSE	TRUE	TRUE	TRUE	FALSE	FALSE	TRUE	TRUE	TRUE	FALSE	FALSE	No	Yes	No	No	No	No	No	No	No	No	No	No	On Campus
149	39	17-40 years	Male	Suspected	Other	NEGATIVE	FALSE	FALSE	FALSE	FALSE	TRUE	FALSE	FALSE	FALSE	FALSE	FALSE	FALSE	FALSE	FALSE	FALSE	FALSE	FALSE	FALSE	FALSE	FALSE	FALSE	FALSE	FALSE	FALSE	FALSE	TRUE	FALSE	FALSE	FALSE	FALSE	TRUE	No	No	Yes	No	No	No	No	No	No	No	No	No	Others
150	22	17-40 years	Male	Suspected	Student	POSITIVE	FALSE	FALSE	FALSE	FALSE	FALSE	FALSE	FALSE	FALSE	FALSE	FALSE	TRUE	TRUE	TRUE	TRUE	FALSE	TRUE	TRUE	TRUE	TRUE	FALSE	TRUE	TRUE	TRUE	TRUE	FALSE	TRUE	TRUE	TRUE	TRUE	FALSE	No	No	No	No	No	No	No	No	No	No	No	No	Others
151	20	17-40 years	Female	Suspected	Student	POSITIVE	FALSE	FALSE	FALSE	FALSE	FALSE	FALSE	FALSE	FALSE	FALSE	FALSE	TRUE	TRUE	TRUE	FALSE	FALSE	TRUE	TRUE	TRUE	FALSE	FALSE	TRUE	TRUE	TRUE	FALSE	FALSE	TRUE	TRUE	TRUE	FALSE	FALSE	No	No	No	No	No	No	No	No	No	No	No	No	Off Campus
152	52	41-65 years	Female	Suspected	Other	NEGATIVE	TRUE	FALSE	TRUE	FALSE	FALSE	FALSE	FALSE	FALSE	FALSE	FALSE	FALSE	FALSE	FALSE	FALSE	FALSE	FALSE	FALSE	FALSE	FALSE	FALSE	TRUE	FALSE	TRUE	FALSE	FALSE	TRUE	FALSE	TRUE	FALSE	FALSE	No	No	No	No	Yes	Yes	No	No	No	No	No	No	Others
153	22	17-40 years	Female	Suspected	Student	NEGATIVE	FALSE	FALSE	FALSE	FALSE	FALSE	FALSE	FALSE	FALSE	FALSE	FALSE	TRUE	FALSE	TRUE	TRUE	FALSE	FALSE	FALSE	FALSE	FALSE	FALSE	TRUE	FALSE	TRUE	TRUE	FALSE	TRUE	FALSE	TRUE	TRUE	FALSE	No	No	No	No	No	No	No	No	No	No	No	No	Off Campus
154	37	17-40 years	Male	Suspected	Other	NEGATIVE	FALSE	FALSE	FALSE	FALSE	TRUE	FALSE	FALSE	FALSE	FALSE	FALSE	FALSE	FALSE	FALSE	FALSE	FALSE	FALSE	FALSE	FALSE	FALSE	FALSE	FALSE	FALSE	FALSE	FALSE	TRUE	FALSE	FALSE	FALSE	FALSE	TRUE	No	No	Yes	No	Yes	Yes	No	No	No	No	Yes	No	Others
155	18	17-40 years	Male	Suspected	Student	POSITIVE	FALSE	FALSE	FALSE	FALSE	FALSE	FALSE	FALSE	FALSE	FALSE	FALSE	TRUE	FALSE	TRUE	TRUE	FALSE	TRUE	FALSE	TRUE	TRUE	FALSE	TRUE	FALSE	TRUE	TRUE	FALSE	TRUE	FALSE	TRUE	TRUE	FALSE	No	No	No	No	No	No	No	No	No	No	No	No	Others
156	20	17-40 years	Male	Suspected	Student	POSITIVE	FALSE	FALSE	FALSE	FALSE	FALSE	FALSE	FALSE	FALSE	FALSE	FALSE	FALSE	FALSE	FALSE	FALSE	TRUE	FALSE	FALSE	FALSE	FALSE	TRUE	FALSE	FALSE	FALSE	FALSE	TRUE	FALSE	FALSE	FALSE	FALSE	TRUE	No	No	Yes	No	No	No	No	No	No	No	No	No	On Campus
157	18	17-40 years	Male	Suspected	Student	NEGATIVE	FALSE	FALSE	FALSE	FALSE	FALSE	FALSE	FALSE	FALSE	FALSE	FALSE	FALSE	FALSE	FALSE	FALSE	TRUE	FALSE	FALSE	FALSE	FALSE	FALSE	FALSE	FALSE	FALSE	FALSE	TRUE	FALSE	FALSE	FALSE	FALSE	TRUE	No	No	Yes	No	No	No	No	No	No	No	No	No	On Campus
158	23	17-40 years	Female	N/A	Student	POSITIVE	FALSE	FALSE	FALSE	FALSE	FALSE	FALSE	FALSE	FALSE	FALSE	FALSE	TRUE	FALSE	TRUE	TRUE	FALSE	TRUE	FALSE	TRUE	TRUE	FALSE	TRUE	FALSE	TRUE	TRUE	FALSE	TRUE	FALSE	TRUE	TRUE	FALSE	No	No	Yes	No	No	No	No	Yes	No	No	No	No	Others
159	23	17-40 years	Male	Suspected	Student	NEGATIVE	FALSE	FALSE	FALSE	FALSE	FALSE	FALSE	FALSE	FALSE	FALSE	FALSE	TRUE	TRUE	TRUE	TRUE	FALSE	FALSE	FALSE	FALSE	FALSE	FALSE	TRUE	TRUE	TRUE	TRUE	FALSE	TRUE	TRUE	TRUE	TRUE	FALSE	No	No	No	No	No	No	No	No	No	No	No	No	On Campus
160	19	17-40 years	Male	Suspected	Other	NEGATIVE	TRUE	TRUE	TRUE	FALSE	FALSE	FALSE	FALSE	FALSE	FALSE	FALSE	FALSE	FALSE	FALSE	FALSE	FALSE	FALSE	FALSE	FALSE	FALSE	FALSE	TRUE	TRUE	TRUE	FALSE	FALSE	TRUE	TRUE	TRUE	FALSE	FALSE	No	No	No	No	No	No	No	No	No	No	No	No	On Campus
161	20	17-40 years	Female	Suspected	Student	POSITIVE	FALSE	FALSE	FALSE	FALSE	FALSE	FALSE	FALSE	FALSE	FALSE	FALSE	TRUE	FALSE	TRUE	FALSE	FALSE	TRUE	FALSE	TRUE	FALSE	FALSE	TRUE	FALSE	TRUE	FALSE	FALSE	TRUE	FALSE	TRUE	FALSE	FALSE	No	No	Yes	No	No	No	No	No	No	No	No	No	On Campus
162	20	17-40 years	Female	Suspected	Student	POSITIVE	FALSE	FALSE	FALSE	FALSE	FALSE	FALSE	FALSE	FALSE	FALSE	FALSE	TRUE	FALSE	TRUE	FALSE	FALSE	TRUE	FALSE	TRUE	FALSE	FALSE	TRUE	FALSE	TRUE	FALSE	FALSE	TRUE	FALSE	TRUE	FALSE	FALSE	No	No	Yes	No	No	No	No	No	No	No	No	No	On Campus
163	19	17-40 years	Female	Suspected	Student	POSITIVE	FALSE	FALSE	FALSE	FALSE	FALSE	FALSE	FALSE	FALSE	FALSE	FALSE	TRUE	FALSE	TRUE	FALSE	FALSE	TRUE	FALSE	TRUE	FALSE	FALSE	TRUE	FALSE	TRUE	FALSE	FALSE	TRUE	FALSE	TRUE	FALSE	FALSE	No	No	Yes	No	No	No	No	No	No	No	No	No	On Campus
164	19	17-40 years	Male	Suspected	Student	NEGATIVE	FALSE	FALSE	FALSE	FALSE	FALSE	FALSE	FALSE	FALSE	FALSE	FALSE	TRUE	FALSE	TRUE	FALSE	FALSE	FALSE	FALSE	FALSE	FALSE	FALSE	TRUE	FALSE	TRUE	FALSE	FALSE	TRUE	FALSE	TRUE	FALSE	FALSE	No	No	No	No	No	No	No	No	No	No	No	No	On Campus
165	17	17-40 years	Male	N/A	Student	NEGATIVE	FALSE	FALSE	FALSE	FALSE	FALSE	FALSE	FALSE	FALSE	FALSE	FALSE	TRUE	TRUE	TRUE	FALSE	FALSE	FALSE	FALSE	FALSE	FALSE	FALSE	TRUE	TRUE	TRUE	FALSE	FALSE	TRUE	TRUE	TRUE	FALSE	FALSE	No	No	No										Others
166	65	41-65 years	Female	Suspected	Other	POSITIVE	TRUE	FALSE	TRUE	FALSE	FALSE	TRUE	FALSE	TRUE	FALSE	FALSE	FALSE	FALSE	FALSE	FALSE	FALSE	FALSE	FALSE	FALSE	FALSE	FALSE	TRUE	FALSE	TRUE	FALSE	FALSE	TRUE	FALSE	TRUE	FALSE	FALSE	No	No	No	No	Yes	Yes	No	No	No	Yes	No	No	Others
167	18	17-40 years	Male	Suspected	Student	NEGATIVE	FALSE	FALSE	FALSE	FALSE	FALSE	FALSE	FALSE	FALSE	FALSE	FALSE	TRUE	FALSE	TRUE	FALSE	FALSE	FALSE	FALSE	FALSE	FALSE	FALSE	TRUE	FALSE	TRUE	FALSE	FALSE	TRUE	FALSE	TRUE	FALSE	FALSE	No	No	No	No	No	Yes	No	No	No	Yes	No	No	On Campus
168	18	17-40 years	Male	Suspected	Student	NEGATIVE	FALSE	FALSE	FALSE	FALSE	FALSE	FALSE	FALSE	FALSE	FALSE	FALSE	FALSE	FALSE	FALSE	FALSE	TRUE	FALSE	FALSE	FALSE	FALSE	FALSE	FALSE	FALSE	FALSE	FALSE	TRUE	FALSE	FALSE	FALSE	FALSE	TRUE	No	No	No	No	No	No	No	No	No	No	No	No	On Campus
169	18	17-40 years	Male	Suspected	Student	NEGATIVE	FALSE	FALSE	FALSE	FALSE	FALSE	FALSE	FALSE	FALSE	FALSE	FALSE	FALSE	FALSE	FALSE	FALSE	TRUE	FALSE	FALSE	FALSE	FALSE	FALSE	FALSE	FALSE	FALSE	FALSE	TRUE	FALSE	FALSE	FALSE	FALSE	TRUE	No	No	No	No	No	No	No	No	No	No	No	No	On Campus
170	20	17-40 years	Male	Suspected	Student	NEGATIVE	FALSE	FALSE	FALSE	FALSE	FALSE	FALSE	FALSE	FALSE	FALSE	FALSE	TRUE	TRUE	TRUE	TRUE	FALSE	FALSE	FALSE	FALSE	FALSE	FALSE	TRUE	TRUE	TRUE	TRUE	FALSE	TRUE	TRUE	TRUE	TRUE	FALSE	No	No	No	No	No	No	No	No	No	No	No	No	On Campus
171	18	17-40 years	Male	Suspected	Student	NEGATIVE	FALSE	FALSE	FALSE	FALSE	FALSE	FALSE	FALSE	FALSE	FALSE	FALSE	TRUE	FALSE	TRUE	FALSE	FALSE	FALSE	FALSE	FALSE	FALSE	FALSE	TRUE	FALSE	TRUE	FALSE	FALSE	TRUE	FALSE	TRUE	FALSE	FALSE	No	No	No	No	No	No	No	No	No	No	No	No	On Campus
172	19	17-40 years	Female	Suspected	Student	NEGATIVE	FALSE	FALSE	FALSE	FALSE	FALSE	FALSE	FALSE	FALSE	FALSE	FALSE	TRUE	TRUE	TRUE	TRUE	FALSE	FALSE	FALSE	FALSE	FALSE	FALSE	TRUE	TRUE	TRUE	TRUE	FALSE	TRUE	TRUE	TRUE	TRUE	FALSE	No	No	No	No	No	No	No	No	No	No	No	No	On Campus
173	17	17-40 years	Male	Suspected	Student	NEGATIVE	FALSE	FALSE	FALSE	FALSE	FALSE	FALSE	FALSE	FALSE	FALSE	FALSE	TRUE	FALSE	TRUE	FALSE	FALSE	FALSE	FALSE	FALSE	FALSE	FALSE	TRUE	FALSE	TRUE	FALSE	FALSE	TRUE	FALSE	TRUE	FALSE	FALSE	No	No	No	No	No	Yes	No	Yes	No	No	No	No	On Campus
174	20	17-40 years	Female	Suspected	Student	POSITIVE	FALSE	FALSE	FALSE	FALSE	FALSE	FALSE	FALSE	FALSE	FALSE	FALSE	TRUE	FALSE	TRUE	TRUE	FALSE	TRUE	FALSE	TRUE	TRUE	FALSE	TRUE	FALSE	TRUE	TRUE	FALSE	TRUE	FALSE	TRUE	TRUE	FALSE	No	No	Yes	No	No	No	No	No	No	No	No	No	On Campus
175	21	17-40 years	Male	Suspected	Student	NEGATIVE	FALSE	FALSE	FALSE	FALSE	FALSE	FALSE	FALSE	FALSE	FALSE	FALSE	TRUE	TRUE	TRUE	TRUE	FALSE	FALSE	FALSE	FALSE	FALSE	FALSE	TRUE	TRUE	TRUE	TRUE	FALSE	TRUE	TRUE	TRUE	TRUE	FALSE	No	No	No	No	No	No	No	No	No	No	No	No	Off Campus
176	19	17-40 years	Female	Suspected	Student	POSITIVE	FALSE	FALSE	FALSE	FALSE	FALSE	FALSE	FALSE	FALSE	FALSE	FALSE	TRUE	TRUE	TRUE	FALSE	FALSE	TRUE	TRUE	TRUE	FALSE	FALSE	TRUE	TRUE	TRUE	FALSE	FALSE	TRUE	TRUE	TRUE	FALSE	FALSE	No	No	No	No	No	No	No	No	No	No	No	No	On Campus
177	21	17-40 years	Male	Suspected	Student	POSITIVE	FALSE	FALSE	FALSE	FALSE	FALSE	FALSE	FALSE	FALSE	FALSE	FALSE	TRUE	TRUE	TRUE	TRUE	FALSE	TRUE	TRUE	TRUE	TRUE	FALSE	TRUE	TRUE	TRUE	TRUE	FALSE	TRUE	TRUE	TRUE	TRUE	FALSE	No	No	No	No	No	No	No	No	No	No	No	No	Off Campus
178	20	17-40 years	Male	Suspected	Student	NEGATIVE	FALSE	FALSE	FALSE	FALSE	FALSE	FALSE	FALSE	FALSE	FALSE	FALSE	TRUE	FALSE	FALSE	FALSE	FALSE	FALSE	FALSE	FALSE	FALSE	FALSE	TRUE	FALSE	FALSE	FALSE	FALSE	TRUE	FALSE	FALSE	FALSE	FALSE	No	No	No	No	No	No	No	No	No	No	No	No	Off Campus
179	21	17-40 years	Male	Probable	Student	NEGATIVE	FALSE	FALSE	FALSE	FALSE	FALSE	FALSE	FALSE	FALSE	FALSE	FALSE	FALSE	FALSE	FALSE	FALSE	TRUE	FALSE	FALSE	FALSE	FALSE	FALSE	FALSE	FALSE	FALSE	FALSE	TRUE	FALSE	FALSE	FALSE	FALSE	TRUE	No	No	Yes	No	No	No	No	No	No	No	No	No	On Campus
180	19	17-40 years	Female	Suspected	Student	POSITIVE	FALSE	FALSE	FALSE	FALSE	FALSE	FALSE	FALSE	FALSE	FALSE	FALSE	TRUE	TRUE	TRUE	TRUE	FALSE	TRUE	TRUE	TRUE	TRUE	FALSE	TRUE	TRUE	TRUE	TRUE	FALSE	TRUE	TRUE	TRUE	TRUE	FALSE	No	No	No	No	No	No	No	No	No	No	No	No	Others
181	24	17-40 years	Male	Suspected	Student	POSITIVE	FALSE	FALSE	FALSE	FALSE	FALSE	FALSE	FALSE	FALSE	FALSE	FALSE	TRUE	FALSE	TRUE	FALSE	FALSE	TRUE	FALSE	TRUE	FALSE	FALSE	TRUE	FALSE	TRUE	FALSE	FALSE	TRUE	FALSE	TRUE	FALSE	FALSE	No	No	Yes	No	No	No	No	No	No	No	No	No	On Campus
182	22	17-40 years	Male	Suspected	Student	POSITIVE	FALSE	FALSE	FALSE	FALSE	FALSE	FALSE	FALSE	FALSE	FALSE	FALSE	TRUE	TRUE	TRUE	TRUE	FALSE	TRUE	TRUE	TRUE	TRUE	FALSE	TRUE	TRUE	TRUE	TRUE	FALSE	TRUE	TRUE	TRUE	TRUE	FALSE	No	No	No	No	No	No	No	No	No	No	No	No	On Campus
183	34	17-40 years	Male	Confirmed	Other	POSITIVE	FALSE	FALSE	FALSE	FALSE	TRUE	FALSE	FALSE	FALSE	FALSE	TRUE	FALSE	FALSE	FALSE	FALSE	FALSE	FALSE	FALSE	FALSE	FALSE	FALSE	FALSE	FALSE	FALSE	FALSE	TRUE	FALSE	FALSE	FALSE	FALSE	TRUE	No	No	No	No	No	No	No	No	No	No	No	No	Others
184	23	17-40 years	Female	Probable	Student	POSITIVE	FALSE	FALSE	FALSE	FALSE	FALSE	FALSE	FALSE	FALSE	FALSE	FALSE	FALSE	FALSE	FALSE	FALSE	TRUE	FALSE	FALSE	FALSE	FALSE	TRUE	FALSE	FALSE	FALSE	FALSE	TRUE	FALSE	FALSE	FALSE	FALSE	TRUE	No	No	No	No	No	No	No	No	No	No	No	No	Off Campus
185	22	17-40 years	Male	Suspected	Student	POSITIVE	FALSE	FALSE	FALSE	FALSE	FALSE	FALSE	FALSE	FALSE	FALSE	FALSE	FALSE	FALSE	TRUE	FALSE	FALSE	FALSE	FALSE	TRUE	FALSE	FALSE	FALSE	FALSE	TRUE	FALSE	FALSE	FALSE	FALSE	TRUE	FALSE	FALSE	No	No	No	No	No	No	No	No	No	No	No	No	Off Campus
186	22	17-40 years	Female	Suspected	Student	POSITIVE	FALSE	FALSE	FALSE	FALSE	FALSE	FALSE	FALSE	FALSE	FALSE	FALSE	TRUE	FALSE	TRUE	FALSE	FALSE	TRUE	FALSE	TRUE	FALSE	FALSE	TRUE	FALSE	TRUE	FALSE	FALSE	TRUE	FALSE	TRUE	FALSE	FALSE	No	No	No	No	No	No	No	No	No	No	No	No	On Campus
187	14	4-16 years	Female	Suspected	Other	POSITIVE	TRUE	TRUE	TRUE	TRUE	FALSE	TRUE	TRUE	TRUE	TRUE	FALSE	FALSE	FALSE	FALSE	FALSE	FALSE	FALSE	FALSE	FALSE	FALSE	FALSE	TRUE	TRUE	TRUE	TRUE	FALSE	TRUE	TRUE	TRUE	TRUE	FALSE	No	No	No	No	No	No	No	No	No	No	No	No	Others
188	17	17-40 years	Female	Confirmed	Student	POSITIVE	FALSE	FALSE	FALSE	FALSE	FALSE	FALSE	FALSE	FALSE	FALSE	FALSE	TRUE	FALSE	FALSE	FALSE	FALSE	TRUE	FALSE	FALSE	FALSE	FALSE	TRUE	FALSE	FALSE	FALSE	FALSE	TRUE	FALSE	FALSE	FALSE	FALSE	No	No	No	No	No	No	No	Yes	No	No	No	No	On Campus
189	19	17-40 years	Female	Suspected	Student	POSITIVE	FALSE	FALSE	FALSE	FALSE	FALSE	FALSE	FALSE	FALSE	FALSE	FALSE	TRUE	FALSE	TRUE	TRUE	FALSE	TRUE	FALSE	TRUE	TRUE	FALSE	TRUE	FALSE	TRUE	TRUE	FALSE	TRUE	FALSE	TRUE	TRUE	FALSE	No	No	No	No	No	No	No	No	No	No	No	No	On Campus
190	19	17-40 years	Female	Suspected	Student	POSITIVE	FALSE	FALSE	FALSE	FALSE	FALSE	FALSE	FALSE	FALSE	FALSE	FALSE	TRUE	FALSE	FALSE	FALSE	FALSE	TRUE	FALSE	FALSE	FALSE	FALSE	TRUE	FALSE	FALSE	FALSE	FALSE	TRUE	FALSE	FALSE	FALSE	FALSE	No	No	Yes	No	No	No	No	No	No	No	No	No	On Campus
191	18	17-40 years	Female	Suspected	Student	POSITIVE	FALSE	FALSE	FALSE	FALSE	FALSE	FALSE	FALSE	FALSE	FALSE	FALSE	TRUE	FALSE	TRUE	TRUE	FALSE	TRUE	FALSE	TRUE	TRUE	FALSE	TRUE	FALSE	TRUE	TRUE	FALSE	TRUE	FALSE	TRUE	TRUE	FALSE	No	No	Yes	No	No	No	No	No	No	No	No	No	On Campus
192	59	41-65 years	Male	Suspected	Other	POSITIVE	FALSE	FALSE	FALSE	FALSE	TRUE	FALSE	FALSE	FALSE	FALSE	TRUE	FALSE	FALSE	FALSE	FALSE	FALSE	FALSE	FALSE	FALSE	FALSE	FALSE	FALSE	FALSE	FALSE	FALSE	TRUE	FALSE	FALSE	FALSE	FALSE	TRUE	No	No	Yes	No	No	No	No	No	No	No	No	No	Others
193	20	17-40 years	Female	Suspected	Student	POSITIVE	FALSE	FALSE	FALSE	FALSE	FALSE	FALSE	FALSE	FALSE	FALSE	FALSE	FALSE	FALSE	FALSE	FALSE	TRUE	FALSE	FALSE	FALSE	FALSE	TRUE	FALSE	FALSE	FALSE	FALSE	TRUE	FALSE	FALSE	FALSE	FALSE	TRUE	No	No	Yes	No	No	No	No	No	No	No	No	No	On Campus
194	21	17-40 years	Female	Suspected	Student	POSITIVE	FALSE	FALSE	FALSE	FALSE	FALSE	FALSE	FALSE	FALSE	FALSE	FALSE	TRUE	FALSE	TRUE	TRUE	FALSE	TRUE	FALSE	TRUE	TRUE	FALSE	TRUE	FALSE	TRUE	TRUE	FALSE	TRUE	FALSE	TRUE	TRUE	FALSE	No	No	Yes	No	No	No	No	No	No	No	No	No	Off Campus
195	22	17-40 years	Male	Probable	Other	POSITIVE	FALSE	FALSE	TRUE	FALSE	FALSE	FALSE	FALSE	TRUE	FALSE	FALSE	FALSE	FALSE	FALSE	FALSE	FALSE	FALSE	FALSE	FALSE	FALSE	FALSE	FALSE	FALSE	TRUE	FALSE	FALSE	FALSE	FALSE	TRUE	FALSE	FALSE	No	No	Yes	No	No	No	No	No	No	No	No	No	Others
196	22	17-40 years	Male	Probable	Other	POSITIVE	FALSE	FALSE	TRUE	FALSE	FALSE	FALSE	FALSE	TRUE	FALSE	FALSE	FALSE	FALSE	FALSE	FALSE	FALSE	FALSE	FALSE	FALSE	FALSE	FALSE	FALSE	FALSE	TRUE	FALSE	FALSE	FALSE	FALSE	TRUE	FALSE	FALSE	No	No	No	No	No	No	No	No	No	No	No	No	Others
197	22	17-40 years	Female	Suspected	Student	POSITIVE	FALSE	FALSE	FALSE	FALSE	FALSE	FALSE	FALSE	FALSE	FALSE	FALSE	TRUE	FALSE	TRUE	TRUE	FALSE	TRUE	FALSE	TRUE	TRUE	FALSE	TRUE	FALSE	TRUE	TRUE	FALSE	TRUE	FALSE	TRUE	TRUE	FALSE	No	No	No	No	No	No	No	No	No	No	No	No	Others
198	30	17-40 years	Male	Suspected	Student	POSITIVE	FALSE	FALSE	FALSE	FALSE	FALSE	FALSE	FALSE	FALSE	FALSE	FALSE	TRUE	FALSE	TRUE	FALSE	FALSE	TRUE	FALSE	TRUE	FALSE	FALSE	TRUE	FALSE	TRUE	FALSE	FALSE	TRUE	FALSE	TRUE	FALSE	FALSE	No	No	No	No	No	No	No	No	No	No	No	No	Off Campus
199	19	17-40 years	Female	Suspected	Student	POSITIVE	FALSE	FALSE	FALSE	FALSE	FALSE	FALSE	FALSE	FALSE	FALSE	FALSE	TRUE	TRUE	TRUE	TRUE	FALSE	TRUE	TRUE	TRUE	TRUE	FALSE	TRUE	TRUE	TRUE	TRUE	FALSE	TRUE	TRUE	TRUE	TRUE	FALSE	No	No	No	No	No	No	No	No	No	No	No	No	On Campus
200	21	17-40 years	Male	Suspected	Student	POSITIVE	FALSE	FALSE	FALSE	FALSE	FALSE	FALSE	FALSE	FALSE	FALSE	FALSE	TRUE	FALSE	TRUE	TRUE	FALSE	TRUE	FALSE	TRUE	TRUE	FALSE	TRUE	FALSE	TRUE	TRUE	FALSE	TRUE	FALSE	TRUE	TRUE	FALSE	No	No	No	No	No	No	No	No	No	No	No	No	On Campus
201	18	17-40 years	Male	Suspected	Student	POSITIVE	FALSE	FALSE	FALSE	FALSE	FALSE	FALSE	FALSE	FALSE	FALSE	FALSE	FALSE	FALSE	FALSE	FALSE	TRUE	FALSE	FALSE	FALSE	FALSE	TRUE	FALSE	FALSE	FALSE	FALSE	TRUE	FALSE	FALSE	FALSE	FALSE	TRUE	No	No	Yes	No	No	No	No	No	No	No	No	No	On Campus
202	22	17-40 years	Male	Suspected	Student	POSITIVE	FALSE	FALSE	FALSE	FALSE	FALSE	FALSE	FALSE	FALSE	FALSE	FALSE	TRUE	FALSE	TRUE	TRUE	FALSE	TRUE	FALSE	TRUE	TRUE	FALSE	TRUE	FALSE	TRUE	TRUE	FALSE	TRUE	FALSE	TRUE	TRUE	FALSE	No	No	No	No	No	No	No	No	No	No	No	No	On Campus
203	40	17-40 years	Male	Probable	Other	POSITIVE	FALSE	FALSE	FALSE	TRUE	FALSE	FALSE	FALSE	FALSE	TRUE	FALSE	FALSE	FALSE	FALSE	FALSE	FALSE	FALSE	FALSE	FALSE	FALSE	FALSE	FALSE	FALSE	FALSE	TRUE	FALSE	FALSE	FALSE	FALSE	TRUE	FALSE	No	No	Yes	No	No	No	No	No	No	No	No	No	Others
204	35	17-40 years	Female	Probable	Other	POSITIVE	TRUE	FALSE	FALSE	FALSE	FALSE	TRUE	FALSE	FALSE	FALSE	FALSE	FALSE	FALSE	FALSE	FALSE	FALSE	FALSE	FALSE	FALSE	FALSE	FALSE	TRUE	FALSE	FALSE	FALSE	FALSE	TRUE	FALSE	FALSE	FALSE	FALSE	No	No	No	No	No	No	No	No	No	No	No	No	Others
205	26	17-40 years	Male	Probable	Other	POSITIVE	FALSE	FALSE	FALSE	FALSE	TRUE	FALSE	FALSE	FALSE	FALSE	TRUE	FALSE	FALSE	FALSE	FALSE	FALSE	FALSE	FALSE	FALSE	FALSE	FALSE	FALSE	FALSE	FALSE	FALSE	TRUE	FALSE	FALSE	FALSE	FALSE	TRUE	No	No	Yes	No	No	No	No	No	No	No	No	No	Others
206	19	17-40 years	Female	Suspected	Student	POSITIVE	FALSE	FALSE	FALSE	FALSE	FALSE	FALSE	FALSE	FALSE	FALSE	FALSE	TRUE	FALSE	FALSE	FALSE	FALSE	TRUE	FALSE	FALSE	FALSE	FALSE	TRUE	FALSE	FALSE	FALSE	FALSE	TRUE	FALSE	FALSE	FALSE	FALSE	No	No	No	No	No	No	No	No	No	No	No	No	Off Campus
207	56	41-65 years	Female	Suspected	Student	POSITIVE	FALSE	FALSE	FALSE	FALSE	FALSE	FALSE	FALSE	FALSE	FALSE	FALSE	FALSE	FALSE	FALSE	FALSE	TRUE	FALSE	FALSE	FALSE	FALSE	TRUE	FALSE	FALSE	FALSE	FALSE	TRUE	FALSE	FALSE	FALSE	FALSE	TRUE	No	No	Yes	No	Yes	Yes	No	No	No	Yes	No	No	Others
208	19	17-40 years	Male	Suspected	Student	NEGATIVE	FALSE	FALSE	FALSE	FALSE	FALSE	FALSE	FALSE	FALSE	FALSE	FALSE	TRUE	FALSE	TRUE	FALSE	FALSE	FALSE	FALSE	FALSE	FALSE	FALSE	TRUE	FALSE	TRUE	FALSE	FALSE	TRUE	FALSE	TRUE	FALSE	FALSE	No	No	Yes	No	No	No	No	Yes	No	No	No	No	Others
209	21	17-40 years	Male	Suspected	Student	POSITIVE	FALSE	FALSE	FALSE	FALSE	FALSE	FALSE	FALSE	FALSE	FALSE	FALSE	TRUE	FALSE	FALSE	FALSE	FALSE	TRUE	FALSE	FALSE	FALSE	FALSE	TRUE	FALSE	FALSE	FALSE	FALSE	TRUE	FALSE	FALSE	FALSE	FALSE	No	No	Yes	No	No	No	No	No	No	No	No	No	Off Campus
210	21	17-40 years	Male	Suspected	Student	POSITIVE	FALSE	FALSE	FALSE	FALSE	FALSE	FALSE	FALSE	FALSE	FALSE	FALSE	TRUE	TRUE	TRUE	FALSE	FALSE	TRUE	TRUE	TRUE	FALSE	FALSE	TRUE	TRUE	TRUE	FALSE	FALSE	TRUE	TRUE	TRUE	FALSE	FALSE	No	No	Yes	No	No	No	No	No	No	No	No	No	Off Campus
211	22	17-40 years	Female	Suspected	Student	POSITIVE	FALSE	FALSE	FALSE	FALSE	FALSE	FALSE	FALSE	FALSE	FALSE	FALSE	TRUE	FALSE	TRUE	TRUE	FALSE	TRUE	FALSE	TRUE	TRUE	FALSE	TRUE	FALSE	TRUE	TRUE	FALSE	TRUE	FALSE	TRUE	TRUE	FALSE	No	No	No	No	No	No	No	No	No	No	No	No	Off Campus
212	18	17-40 years	Female	Suspected	Student	POSITIVE	FALSE	FALSE	FALSE	FALSE	FALSE	FALSE	FALSE	FALSE	FALSE	FALSE	TRUE	FALSE	TRUE	FALSE	FALSE	TRUE	FALSE	TRUE	FALSE	FALSE	TRUE	FALSE	TRUE	FALSE	FALSE	TRUE	FALSE	TRUE	FALSE	FALSE	No	No	No	No	No	No	No	No	No	No	No	No	Off Campus
213	23	17-40 years	Female	Suspected	Student	POSITIVE	FALSE	FALSE	FALSE	FALSE	FALSE	FALSE	FALSE	FALSE	FALSE	FALSE	FALSE	FALSE	FALSE	FALSE	TRUE	FALSE	FALSE	FALSE	FALSE	TRUE	FALSE	FALSE	FALSE	FALSE	TRUE	FALSE	FALSE	FALSE	FALSE	TRUE	No	No	No	No	No	No	No	No	No	No	No	No	Off Campus
214	21	17-40 years	Male	Suspected	Student	POSITIVE	FALSE	FALSE	FALSE	FALSE	FALSE	FALSE	FALSE	FALSE	FALSE	FALSE	TRUE	FALSE	TRUE	TRUE	FALSE	TRUE	FALSE	TRUE	TRUE	FALSE	TRUE	FALSE	TRUE	TRUE	FALSE	TRUE	FALSE	TRUE	TRUE	FALSE	No	No	No	No	No	No	No	No	No	No	No	No	Off Campus
215	19	17-40 years	Female	Suspected	Student	POSITIVE	FALSE	FALSE	FALSE	FALSE	FALSE	FALSE	FALSE	FALSE	FALSE	FALSE	TRUE	TRUE	TRUE	TRUE	FALSE	TRUE	TRUE	TRUE	TRUE	FALSE	TRUE	TRUE	TRUE	TRUE	FALSE	TRUE	TRUE	TRUE	TRUE	FALSE	No	No	Yes	No	No	No	No	No	No	No	No	No	Others
216	17	17-40 years	Female	Suspected	Student	POSITIVE	FALSE	FALSE	FALSE	FALSE	FALSE	FALSE	FALSE	FALSE	FALSE	FALSE	TRUE	TRUE	TRUE	FALSE	FALSE	TRUE	TRUE	TRUE	FALSE	FALSE	TRUE	TRUE	TRUE	FALSE	FALSE	TRUE	TRUE	TRUE	FALSE	FALSE	No	No	No	Yes	No	No	No	No	No	No	No	No	Off Campus
217	52	41-65 years	Female	Suspected	Other	POSITIVE	TRUE	FALSE	TRUE	FALSE	FALSE	TRUE	FALSE	TRUE	FALSE	FALSE	FALSE	FALSE	FALSE	FALSE	FALSE	FALSE	FALSE	FALSE	FALSE	FALSE	TRUE	FALSE	TRUE	FALSE	FALSE	TRUE	FALSE	TRUE	FALSE	FALSE	No	No	Yes	No	Yes	Yes	No	No	No	No	No	No	On Campus
218	19	17-40 years	Male	Suspected	Student	POSITIVE	FALSE	FALSE	FALSE	FALSE	FALSE	FALSE	FALSE	FALSE	FALSE	FALSE	FALSE	FALSE	FALSE	FALSE	TRUE	FALSE	FALSE	FALSE	FALSE	TRUE	FALSE	FALSE	FALSE	FALSE	TRUE	FALSE	FALSE	FALSE	FALSE	TRUE	No	No	Yes	No	No	No	No	No	No	No	No	No	Others
219	26	17-40 years	Male	Probable	Student	POSITIVE	FALSE	FALSE	FALSE	FALSE	FALSE	FALSE	FALSE	FALSE	FALSE	FALSE	FALSE	FALSE	FALSE	FALSE	TRUE	FALSE	FALSE	FALSE	FALSE	TRUE	FALSE	FALSE	FALSE	FALSE	TRUE	FALSE	FALSE	FALSE	FALSE	TRUE	No	No	Yes	No	No	No	No	No	No	No	No	No	Others
220	21	17-40 years	Male	Suspected	Student	POSITIVE	FALSE	FALSE	FALSE	FALSE	FALSE	FALSE	FALSE	FALSE	FALSE	FALSE	FALSE	FALSE	FALSE	FALSE	TRUE	FALSE	FALSE	FALSE	FALSE	TRUE	FALSE	FALSE	FALSE	FALSE	TRUE	FALSE	FALSE	FALSE	FALSE	TRUE	No	No	Yes	No	No	No	No	No	No	No	No	No	Off Campus
221	21	17-40 years	Male	Suspected	Student	POSITIVE	FALSE	FALSE	FALSE	FALSE	FALSE	FALSE	FALSE	FALSE	FALSE	FALSE	TRUE	FALSE	TRUE	FALSE	FALSE	TRUE	FALSE	TRUE	FALSE	FALSE	TRUE	FALSE	TRUE	FALSE	FALSE	TRUE	FALSE	TRUE	FALSE	FALSE	No	No	Yes	No	No	No	No	No	No	No	No	No	Others
222	23	17-40 years	Male	Probable	Student	POSITIVE	FALSE	FALSE	FALSE	FALSE	FALSE	FALSE	FALSE	FALSE	FALSE	FALSE	FALSE	FALSE	FALSE	FALSE	TRUE	FALSE	FALSE	FALSE	FALSE	TRUE	FALSE	FALSE	FALSE	FALSE	TRUE	FALSE	FALSE	FALSE	FALSE	TRUE	No	No	No	No	No	No	No	No	No	No	No	No	On Campus
223	24	17-40 years	Female	Suspected	Student	POSITIVE	FALSE	FALSE	FALSE	FALSE	FALSE	FALSE	FALSE	FALSE	FALSE	FALSE	TRUE	TRUE	TRUE	FALSE	FALSE	TRUE	TRUE	TRUE	FALSE	FALSE	TRUE	TRUE	TRUE	FALSE	FALSE	TRUE	TRUE	TRUE	FALSE	FALSE	No	No	No	No	No	Yes	No	No	No	No	No	No	On Campus
224	24	17-40 years	Male	Suspected	Student	POSITIVE	FALSE	FALSE	FALSE	FALSE	FALSE	FALSE	FALSE	FALSE	FALSE	FALSE	TRUE	TRUE	FALSE	TRUE	FALSE	TRUE	TRUE	FALSE	TRUE	FALSE	TRUE	TRUE	FALSE	TRUE	FALSE	TRUE	TRUE	FALSE	TRUE	FALSE	No	No	No	No	No	No	No	No	No	No	No	No	On Campus
225	25	17-40 years	Male	Suspected	Student	POSITIVE	FALSE	FALSE	FALSE	FALSE	FALSE	FALSE	FALSE	FALSE	FALSE	FALSE	FALSE	FALSE	FALSE	FALSE	TRUE	FALSE	FALSE	FALSE	FALSE	TRUE	FALSE	FALSE	FALSE	FALSE	TRUE	FALSE	FALSE	FALSE	FALSE	TRUE	No	No	No	No	No	No	No	No	No	No	No	No	On Campus
226	24	17-40 years	Female	Suspected	Student	NEGATIVE	FALSE	FALSE	FALSE	FALSE	FALSE	FALSE	FALSE	FALSE	FALSE	FALSE	TRUE	TRUE	FALSE	TRUE	FALSE	FALSE	FALSE	FALSE	FALSE	FALSE	TRUE	TRUE	FALSE	TRUE	FALSE	TRUE	TRUE	FALSE	TRUE	FALSE	No	No	No	No	No	No	No	No	No	No	No	No	Off Campus
227	22	17-40 years	Female	Suspected	Student	POSITIVE	FALSE	FALSE	FALSE	FALSE	FALSE	FALSE	FALSE	FALSE	FALSE	FALSE	TRUE	TRUE	TRUE	TRUE	FALSE	TRUE	TRUE	TRUE	TRUE	FALSE	TRUE	TRUE	TRUE	TRUE	FALSE	TRUE	TRUE	TRUE	TRUE	FALSE	No	No	No	No	No	No	No	No	No	No	No	No	Off Campus
228	21	17-40 years	Female	Suspected	Student	POSITIVE	FALSE	FALSE	FALSE	FALSE	FALSE	FALSE	FALSE	FALSE	FALSE	FALSE	TRUE	TRUE	TRUE	FALSE	FALSE	TRUE	TRUE	TRUE	FALSE	FALSE	TRUE	TRUE	TRUE	FALSE	FALSE	TRUE	TRUE	TRUE	FALSE	FALSE	No	No	No	No	No	No	No	No	No	No	No	No	Off Campus
229	20	17-40 years	Female	Suspected	Student	POSITIVE	FALSE	FALSE	FALSE	FALSE	FALSE	FALSE	FALSE	FALSE	FALSE	FALSE	TRUE	TRUE	TRUE	TRUE	FALSE	TRUE	TRUE	TRUE	TRUE	FALSE	TRUE	TRUE	TRUE	TRUE	FALSE	TRUE	TRUE	TRUE	TRUE	FALSE	No	Yes	Yes	No	No	No	No	No	No	No	No	No	Off Campus
230	18	17-40 years	Female	Suspected	Student	POSITIVE	FALSE	FALSE	FALSE	FALSE	FALSE	FALSE	FALSE	FALSE	FALSE	FALSE	TRUE	TRUE	TRUE	TRUE	FALSE	TRUE	TRUE	TRUE	TRUE	FALSE	TRUE	TRUE	TRUE	TRUE	FALSE	TRUE	TRUE	TRUE	TRUE	FALSE	No	No	No	No	No	No	No	No	No	No	No	No	Off Campus
231	21	17-40 years	Female	Suspected	Student	POSITIVE	FALSE	FALSE	FALSE	FALSE	FALSE	FALSE	FALSE	FALSE	FALSE	FALSE	FALSE	FALSE	FALSE	FALSE	TRUE	FALSE	FALSE	FALSE	FALSE	TRUE	FALSE	FALSE	FALSE	FALSE	TRUE	FALSE	FALSE	FALSE	FALSE	TRUE	No	No	No	No	No	No	No	No	No	No	No	No	Off Campus
232	17	17-40 years	Female	Suspected	Student	POSITIVE	FALSE	FALSE	FALSE	FALSE	FALSE	FALSE	FALSE	FALSE	FALSE	FALSE	TRUE	FALSE	TRUE	TRUE	FALSE	TRUE	FALSE	TRUE	TRUE	FALSE	TRUE	FALSE	TRUE	TRUE	FALSE	TRUE	FALSE	TRUE	TRUE	FALSE	No	No	No	No	No	No	No	Yes	No	No	No	No	On Campus
233	20	17-40 years	Female	Suspected	Student	POSITIVE	FALSE	FALSE	FALSE	FALSE	FALSE	FALSE	FALSE	FALSE	FALSE	FALSE	TRUE	FALSE	TRUE	FALSE	FALSE	TRUE	FALSE	TRUE	FALSE	FALSE	TRUE	FALSE	TRUE	FALSE	FALSE	TRUE	FALSE	TRUE	FALSE	FALSE	No	No	No	No	No	No	No	No	No	No	No	No	Off Campus
234	19	17-40 years	Male	Suspected	Student	POSITIVE	FALSE	FALSE	FALSE	FALSE	FALSE	FALSE	FALSE	FALSE	FALSE	FALSE	TRUE	FALSE	TRUE	TRUE	FALSE	TRUE	FALSE	TRUE	TRUE	FALSE	TRUE	FALSE	TRUE	TRUE	FALSE	TRUE	FALSE	TRUE	TRUE	FALSE	No	No	No	No	No	No	No	No	No	No	No	No	On Campus
235	19	17-40 years	Female	Suspected	Student	POSITIVE	FALSE	FALSE	FALSE	FALSE	FALSE	FALSE	FALSE	FALSE	FALSE	FALSE	TRUE	TRUE	TRUE	TRUE	FALSE	TRUE	TRUE	TRUE	TRUE	FALSE	TRUE	TRUE	TRUE	TRUE	FALSE	TRUE	TRUE	TRUE	TRUE	FALSE	No	No	No	No	No	No	No	No	No	No	No	No	Off Campus
236	22	17-40 years	Female	Suspected	Student	POSITIVE	FALSE	FALSE	FALSE	FALSE	FALSE	FALSE	FALSE	FALSE	FALSE	FALSE	FALSE	TRUE	TRUE	TRUE	FALSE	FALSE	TRUE	TRUE	TRUE	FALSE	FALSE	TRUE	TRUE	TRUE	FALSE	FALSE	TRUE	TRUE	TRUE	FALSE	No	No	No	No	No	No	No	No	No	No	No	No	On Campus
237	17	17-40 years	Male	Suspected	Student	POSITIVE	FALSE	FALSE	FALSE	FALSE	FALSE	FALSE	FALSE	FALSE	FALSE	FALSE	FALSE	FALSE	FALSE	FALSE	TRUE	FALSE	FALSE	FALSE	FALSE	TRUE	FALSE	FALSE	FALSE	FALSE	TRUE	FALSE	FALSE	FALSE	FALSE	TRUE	No	No	Yes	No	No	No	No	No	No	No	No	No	Off Campus
238	21	17-40 years	Male	Suspected	Student	POSITIVE	FALSE	FALSE	FALSE	FALSE	FALSE	FALSE	FALSE	FALSE	FALSE	FALSE	TRUE	FALSE	TRUE	FALSE	FALSE	TRUE	FALSE	TRUE	FALSE	FALSE	TRUE	FALSE	TRUE	FALSE	FALSE	TRUE	FALSE	TRUE	FALSE	FALSE	No	No	No	No	No	No	No	Yes	No	No	No	No	Off Campus
239	49	41-65 years	Female	Suspected	Other	NEGATIVE	TRUE	FALSE	TRUE	FALSE	FALSE	FALSE	FALSE	FALSE	FALSE	FALSE	FALSE	FALSE	FALSE	FALSE	FALSE	FALSE	FALSE	FALSE	FALSE	FALSE	TRUE	FALSE	TRUE	FALSE	FALSE	TRUE	FALSE	TRUE	FALSE	FALSE	No	No	Yes	No	Yes	No	No	No	No	No	No	No	Off Campus
240	25	17-40 years	Female	Suspected	Student	NEGATIVE	FALSE	FALSE	FALSE	FALSE	FALSE	FALSE	FALSE	FALSE	FALSE	FALSE	TRUE	FALSE	TRUE	FALSE	FALSE	FALSE	FALSE	FALSE	FALSE	FALSE	TRUE	FALSE	TRUE	FALSE	FALSE	TRUE	FALSE	TRUE	FALSE	FALSE	No	No	No	No	No	No	No	No	No	No	No	No	On Campus
241	65	41-65 years	Female	Suspected	Other	NEGATIVE	TRUE	FALSE	TRUE	FALSE	FALSE	FALSE	FALSE	FALSE	FALSE	FALSE	FALSE	FALSE	FALSE	FALSE	FALSE	FALSE	FALSE	FALSE	FALSE	FALSE	TRUE	FALSE	TRUE	FALSE	FALSE	TRUE	FALSE	TRUE	FALSE	FALSE	No	No	No	No	No	No	No	No	No	No	No	No	Others
242	19	17-40 years	Female	Suspected	Student	POSITIVE	FALSE	FALSE	FALSE	FALSE	FALSE	FALSE	FALSE	FALSE	FALSE	FALSE	FALSE	FALSE	TRUE	FALSE	FALSE	FALSE	FALSE	TRUE	FALSE	FALSE	FALSE	FALSE	TRUE	FALSE	FALSE	FALSE	FALSE	TRUE	FALSE	FALSE	No	No	No	No	No	No	No	No	No	No	No	No	Off Campus
243	20	17-40 years	Male	Suspected	Student	POSITIVE	FALSE	FALSE	FALSE	FALSE	FALSE	FALSE	FALSE	FALSE	FALSE	FALSE	TRUE	FALSE	TRUE	FALSE	FALSE	TRUE	FALSE	TRUE	FALSE	FALSE	TRUE	FALSE	TRUE	FALSE	FALSE	TRUE	FALSE	TRUE	FALSE	FALSE	No	No	No	No	No	No	No	No	No	No	No	No	Others
244	24	17-40 years	Male	Suspected	Student	POSITIVE	FALSE	FALSE	FALSE	FALSE	FALSE	FALSE	FALSE	FALSE	FALSE	FALSE	TRUE	FALSE	TRUE	FALSE	FALSE	TRUE	FALSE	TRUE	FALSE	FALSE	TRUE	FALSE	TRUE	FALSE	FALSE	TRUE	FALSE	TRUE	FALSE	FALSE	No	No	No	No	No	No	No	No	No	No	No	No	Off Campus
245	24	17-40 years	Male	Suspected	Student	POSITIVE	FALSE	FALSE	FALSE	FALSE	FALSE	FALSE	FALSE	FALSE	FALSE	FALSE	TRUE	FALSE	TRUE	FALSE	FALSE	TRUE	FALSE	TRUE	FALSE	FALSE	TRUE	FALSE	TRUE	FALSE	FALSE	TRUE	FALSE	TRUE	FALSE	FALSE	No	No	No	No	No	No	No	No	No	No	No	No	On Campus
246	21	17-40 years	Male	Suspected	Student	POSITIVE	FALSE	FALSE	FALSE	FALSE	FALSE	FALSE	FALSE	FALSE	FALSE	FALSE	TRUE	TRUE	TRUE	FALSE	FALSE	TRUE	TRUE	TRUE	FALSE	FALSE	TRUE	TRUE	TRUE	FALSE	FALSE	TRUE	TRUE	TRUE	FALSE	FALSE	No	No	No	No	No	No	No	No	No	No	No	No	Off Campus
247	30	17-40 years	Female	Suspected	Student	POSITIVE	FALSE	FALSE	FALSE	FALSE	FALSE	FALSE	FALSE	FALSE	FALSE	FALSE	TRUE	FALSE	TRUE	FALSE	FALSE	TRUE	FALSE	TRUE	FALSE	FALSE	TRUE	FALSE	TRUE	FALSE	FALSE	TRUE	FALSE	TRUE	FALSE	FALSE	No	Yes	No	No	No	Yes	No	No	No	No	No	No	Off Campus
248	23	17-40 years	Male	Suspected	Student	POSITIVE	FALSE	FALSE	FALSE	FALSE	FALSE	FALSE	FALSE	FALSE	FALSE	FALSE	TRUE	FALSE	FALSE	FALSE	FALSE	TRUE	FALSE	FALSE	FALSE	FALSE	TRUE	FALSE	FALSE	FALSE	FALSE	TRUE	FALSE	FALSE	FALSE	FALSE	No	No		No	No	No	No	No	No	No	No	No	Off Campus
249	21	17-40 years	Female	Suspected	Student	POSITIVE	FALSE	FALSE	FALSE	FALSE	FALSE	FALSE	FALSE	FALSE	FALSE	FALSE	TRUE	TRUE	TRUE	TRUE	FALSE	TRUE	TRUE	TRUE	TRUE	TRUE	TRUE	TRUE	TRUE	TRUE	FALSE	TRUE	TRUE	TRUE	TRUE	FALSE	No	No	No	No	No	No	No	No	No	No	No	No	Others
250	17	17-40 years	Female	Suspected	Student	POSITIVE	FALSE	FALSE	FALSE	FALSE	FALSE	FALSE	FALSE	FALSE	FALSE	FALSE	TRUE	FALSE	TRUE	TRUE	FALSE	TRUE	FALSE	TRUE	TRUE	TRUE	TRUE	FALSE	TRUE	TRUE	FALSE	TRUE	FALSE	TRUE	TRUE	FALSE	No	No	No	No	No	No	No	No	No	No	No	No	On Campus
251	25	17-40 years	Female	Suspected	Student	POSITIVE	FALSE	FALSE	FALSE	FALSE	FALSE	FALSE	FALSE	FALSE	FALSE	FALSE	TRUE	TRUE	TRUE	TRUE	FALSE	TRUE	TRUE	TRUE	TRUE	TRUE	TRUE	TRUE	TRUE	TRUE	FALSE	TRUE	TRUE	TRUE	TRUE	FALSE	No	No	No	No	No	No	No	No	No	No	No	No	On Campus
252	53	41-65 years	Male	Suspected	Other	POSITIVE	FALSE	FALSE	FALSE	FALSE	TRUE	FALSE	FALSE	FALSE	FALSE	TRUE	FALSE	FALSE	FALSE	FALSE	FALSE	FALSE	FALSE	FALSE	FALSE	FALSE	FALSE	FALSE	FALSE	FALSE	TRUE	FALSE	FALSE	FALSE	FALSE	TRUE	No	No	No	No	No	No	No	No	No	No	No	No	On Campus
253	21	17-40 years	Male	Suspected	Student	POSITIVE	FALSE	FALSE	FALSE	FALSE	FALSE	FALSE	FALSE	FALSE	FALSE	FALSE	TRUE	FALSE	TRUE	FALSE	FALSE	TRUE	FALSE	TRUE	FALSE	TRUE	TRUE	FALSE	TRUE	FALSE	FALSE	TRUE	FALSE	TRUE	FALSE	FALSE	No	No	No	No	No	No	No	No	No	No	No	No	On Campus
254	21	17-40 years	Male	Suspected	Student	POSITIVE	FALSE	FALSE	FALSE	FALSE	FALSE	FALSE	FALSE	FALSE	FALSE	FALSE	TRUE	FALSE	TRUE	TRUE	FALSE	TRUE	FALSE	TRUE	TRUE	TRUE	TRUE	FALSE	TRUE	TRUE	FALSE	TRUE	FALSE	TRUE	TRUE	FALSE	No	No	No	No	No	No	No	No	No	No	No	No	Others
255	19	17-40 years	Female	Suspected	Student	POSITIVE	FALSE	FALSE	FALSE	FALSE	FALSE	FALSE	FALSE	FALSE	FALSE	FALSE	FALSE	FALSE	FALSE	FALSE	TRUE	FALSE	FALSE	FALSE	FALSE	FALSE	FALSE	FALSE	FALSE	FALSE	TRUE	FALSE	FALSE	FALSE	FALSE	TRUE	No	No	No	No	No	No	No	No	No	No	No	No	Off Campus
256	22	17-40 years	Female	Suspected	Student	POSITIVE	FALSE	FALSE	FALSE	FALSE	FALSE	FALSE	FALSE	FALSE	FALSE	FALSE	FALSE	FALSE	FALSE	FALSE	TRUE	FALSE	FALSE	FALSE	FALSE	FALSE	FALSE	FALSE	FALSE	FALSE	TRUE	FALSE	FALSE	FALSE	FALSE	TRUE	No	No	No	No	No	No	No	No	No	No	No	No	Off Campus
257	17	17-40 years	Male	Suspected	Student	POSITIVE	FALSE	FALSE	FALSE	FALSE	FALSE	FALSE	FALSE	FALSE	FALSE	FALSE	FALSE	FALSE	FALSE	FALSE	TRUE	FALSE	FALSE	FALSE	FALSE	FALSE	FALSE	FALSE	FALSE	FALSE	TRUE	FALSE	FALSE	FALSE	FALSE	TRUE	No	No	No	No	No	No	No	No	No	No	No	No	On Campus
258	24	17-40 years	Female	Suspected	Student	POSITIVE	FALSE	FALSE	FALSE	FALSE	FALSE	FALSE	FALSE	FALSE	FALSE	FALSE	TRUE	FALSE	TRUE	TRUE	FALSE	TRUE	FALSE	TRUE	TRUE	TRUE	TRUE	FALSE	TRUE	TRUE	FALSE	TRUE	FALSE	TRUE	TRUE	FALSE	No	No	No	No	No	No	No	No	No	No	No	No	On Campus
259	20	17-40 years	Female	Suspected	Student	POSITIVE	FALSE	FALSE	FALSE	FALSE	FALSE	FALSE	FALSE	FALSE	FALSE	FALSE	TRUE	FALSE	TRUE	FALSE	FALSE	TRUE	FALSE	TRUE	FALSE	TRUE	TRUE	FALSE	TRUE	FALSE	FALSE	TRUE	FALSE	TRUE	FALSE	FALSE	No	No	No	No	No	No	No	No	No	No	No	No	On Campus
260	19	17-40 years	Female	Suspected	Student	POSITIVE	FALSE	FALSE	FALSE	FALSE	FALSE	FALSE	FALSE	FALSE	FALSE	FALSE	TRUE	TRUE	TRUE	TRUE	FALSE	TRUE	TRUE	TRUE	TRUE	TRUE	TRUE	TRUE	TRUE	TRUE	FALSE	TRUE	TRUE	TRUE	TRUE	FALSE	No	No	No	No	No	No	No	No	No	No	No	No	Off Campus
261	22	17-40 years	Female	Suspected	Student	POSITIVE	FALSE	FALSE	FALSE	FALSE	FALSE	FALSE	FALSE	FALSE	FALSE	FALSE	TRUE	TRUE	TRUE	TRUE	FALSE	TRUE	TRUE	TRUE	TRUE	TRUE	TRUE	TRUE	TRUE	TRUE	FALSE	TRUE	TRUE	TRUE	TRUE	FALSE	No	No	No	Yes	No	No	No	No	No	No	No	No	Off Campus
262	19	17-40 years	Female	Suspected	Student	POSITIVE	FALSE	FALSE	FALSE	FALSE	FALSE	FALSE	FALSE	FALSE	FALSE	FALSE	TRUE	TRUE	TRUE	FALSE	FALSE	TRUE	TRUE	TRUE	FALSE	TRUE	TRUE	TRUE	TRUE	FALSE	FALSE	TRUE	TRUE	TRUE	FALSE	FALSE	No	No	No	No	No	No	No	No	No	No	No	No	On Campus
263	19	17-40 years	Female	Suspected	Student	POSITIVE	FALSE	FALSE	FALSE	FALSE	FALSE	FALSE	FALSE	FALSE	FALSE	FALSE	TRUE	FALSE	TRUE	FALSE	FALSE	TRUE	FALSE	TRUE	FALSE	TRUE	TRUE	FALSE	TRUE	FALSE	FALSE	TRUE	FALSE	TRUE	FALSE	FALSE	No	No	No	Yes	No	No	No	No	No	No	No	No	Off Campus
264	19	17-40 years	Male	Suspected	Student	POSITIVE	FALSE	FALSE	FALSE	FALSE	FALSE	FALSE	FALSE	FALSE	FALSE	FALSE	TRUE	TRUE	TRUE	FALSE	FALSE	TRUE	TRUE	TRUE	FALSE	TRUE	TRUE	TRUE	TRUE	FALSE	FALSE	TRUE	TRUE	TRUE	FALSE	FALSE	No	No	No	No	No	No	No	No	No	No	No	No	On Campus
265	19	17-40 years	Female	Suspected	Student	POSITIVE	FALSE	FALSE	FALSE	FALSE	FALSE	FALSE	FALSE	FALSE	FALSE	FALSE	TRUE	FALSE	FALSE	FALSE	FALSE	TRUE	FALSE	FALSE	FALSE	FALSE	TRUE	FALSE	FALSE	FALSE	FALSE	TRUE	FALSE	FALSE	FALSE	FALSE	No	No	No	No	No	No	No	No	No	No	No	No	On Campus
266	22	17-40 years	Male	Suspected	Student	POSITIVE	FALSE	FALSE	FALSE	FALSE	FALSE	FALSE	FALSE	FALSE	FALSE	FALSE	TRUE	FALSE	TRUE	FALSE	FALSE	TRUE	FALSE	TRUE	FALSE	TRUE	TRUE	FALSE	TRUE	FALSE	FALSE	TRUE	FALSE	TRUE	FALSE	FALSE	No	No	No	No	No	No	No	No	No	No	No	No	On Campus
267	21	17-40 years	Female	Suspected	Student	POSITIVE	FALSE	FALSE	FALSE	FALSE	FALSE	FALSE	FALSE	FALSE	FALSE	FALSE	FALSE	FALSE	FALSE	FALSE	TRUE	FALSE	FALSE	FALSE	FALSE	FALSE	FALSE	FALSE	FALSE	FALSE	TRUE	FALSE	FALSE	FALSE	FALSE	TRUE	No	No	No	No	No	No	No	No	No	No	No	No	On Campus
268	40	17-40 years	Male	Confirmed	Other	POSITIVE	FALSE	FALSE	FALSE	TRUE	FALSE	FALSE	FALSE	FALSE	TRUE	FALSE	FALSE	FALSE	FALSE	FALSE	FALSE	FALSE	FALSE	FALSE	FALSE	FALSE	FALSE	FALSE	FALSE	TRUE	FALSE	FALSE	FALSE	FALSE	TRUE	FALSE	No	No	Yes	No	No	No	No	No	No	No	No	No	On Campus
269	19	17-40 years	Male	Suspected	Student	POSITIVE	FALSE	FALSE	FALSE	FALSE	FALSE	FALSE	FALSE	FALSE	FALSE	FALSE	TRUE	FALSE	TRUE	FALSE	FALSE	TRUE	FALSE	TRUE	FALSE	TRUE	TRUE	FALSE	TRUE	FALSE	FALSE	TRUE	FALSE	TRUE	FALSE	FALSE	No	No	Yes	No	No	No	No	Yes	No	No	No	No	On Campus
270	25	17-40 years	Male	Suspected	Student	NEGATIVE	FALSE	FALSE	FALSE	FALSE	FALSE	FALSE	FALSE	FALSE	FALSE	FALSE	TRUE	FALSE	TRUE	FALSE	FALSE	FALSE	FALSE	FALSE	FALSE	FALSE	TRUE	FALSE	TRUE	FALSE	FALSE	TRUE	FALSE	TRUE	FALSE	FALSE	No	No	Yes	No	No	No	No	No	No	No	No	No	Others
271	19	17-40 years	Male	Suspected	Student	NEGATIVE	FALSE	FALSE	FALSE	FALSE	FALSE	FALSE	FALSE	FALSE	FALSE	FALSE	TRUE	TRUE	TRUE	FALSE	FALSE	FALSE	FALSE	FALSE	FALSE	FALSE	TRUE	TRUE	TRUE	FALSE	FALSE	TRUE	TRUE	TRUE	FALSE	FALSE	No	No	No	No	No	No	No	No	No	No	No	No	Off Campus
272	25	17-40 years	Female	Suspected	Student	POSITIVE	FALSE	FALSE	FALSE	FALSE	FALSE	FALSE	FALSE	FALSE	FALSE	FALSE	TRUE	TRUE	TRUE	TRUE	FALSE	TRUE	TRUE	TRUE	TRUE	TRUE	TRUE	TRUE	TRUE	TRUE	FALSE	TRUE	TRUE	TRUE	TRUE	FALSE	No	No	No	No	No	No	No	No	No	No	No	No	Others
273	60	41-65 years	Male	Suspected	Other	NEGATIVE	TRUE	FALSE	TRUE	FALSE	FALSE	FALSE	FALSE	FALSE	FALSE	FALSE	FALSE	FALSE	FALSE	FALSE	FALSE	FALSE	FALSE	FALSE	FALSE	FALSE	TRUE	FALSE	TRUE	FALSE	FALSE	TRUE	FALSE	TRUE	FALSE	FALSE	No	No	No	No	No	No	No	No	No	No	No	No	Off Campus
274	41	41-65 years	Male	Suspected	Other	NEGATIVE	FALSE	FALSE	FALSE	FALSE	TRUE	FALSE	FALSE	FALSE	FALSE	FALSE	FALSE	FALSE	FALSE	FALSE	FALSE	FALSE	FALSE	FALSE	FALSE	FALSE	FALSE	FALSE	FALSE	FALSE	TRUE	FALSE	FALSE	FALSE	FALSE	TRUE	No	No	Yes	No	No	No	No	No	No	No	No	No	Others
275	23	17-40 years	Female	Suspected	Student	POSITIVE	FALSE	FALSE	FALSE	FALSE	FALSE	FALSE	FALSE	FALSE	FALSE	FALSE	TRUE	TRUE	TRUE	TRUE	FALSE	TRUE	TRUE	TRUE	TRUE	TRUE	TRUE	TRUE	TRUE	TRUE	FALSE	TRUE	TRUE	TRUE	TRUE	FALSE	No	No	No	No	No	No	No	No	No	No	No	No	On Campus
276	22	17-40 years	Male	Suspected	Student	NEGATIVE	FALSE	FALSE	FALSE	FALSE	FALSE	FALSE	FALSE	FALSE	FALSE	FALSE	FALSE	FALSE	FALSE	FALSE	TRUE	FALSE	FALSE	FALSE	FALSE	FALSE	FALSE	FALSE	FALSE	FALSE	TRUE	FALSE	FALSE	FALSE	FALSE	TRUE	No	No	No	No	No	No	No	No	No	No	No	No	On Campus
277	20	17-40 years	Male	Suspected	Student	POSITIVE	FALSE	FALSE	FALSE	FALSE	FALSE	FALSE	FALSE	FALSE	FALSE	FALSE	TRUE	FALSE	TRUE	FALSE	FALSE	TRUE	FALSE	TRUE	FALSE	TRUE	TRUE	FALSE	TRUE	FALSE	FALSE	TRUE	FALSE	TRUE	FALSE	FALSE	No	No	No	No	No	No	No	No	No	No	No	No	Off Campus
278	20	17-40 years	Male	Suspected	Student	NEGATIVE	FALSE	FALSE	FALSE	FALSE	FALSE	FALSE	FALSE	FALSE	FALSE	FALSE	TRUE	FALSE	TRUE	TRUE	FALSE	FALSE	FALSE	FALSE	FALSE	FALSE	TRUE	FALSE	TRUE	TRUE	FALSE	TRUE	FALSE	TRUE	TRUE	FALSE	No	No	No	No	No	No	No	No	No	No	No	No	Off Campus
279	19	17-40 years	Female	Suspected	Student	POSITIVE	FALSE	FALSE	FALSE	FALSE	FALSE	FALSE	FALSE	FALSE	FALSE	FALSE	TRUE	FALSE	TRUE	TRUE	FALSE	TRUE	FALSE	TRUE	TRUE	TRUE	TRUE	FALSE	TRUE	TRUE	FALSE	TRUE	FALSE	TRUE	TRUE	FALSE	No	No	No	No	No	No	No	No	No	No	No	No	Others
280	17	17-40 years	Male	Suspected	Student	NEGATIVE	FALSE	FALSE	FALSE	FALSE	FALSE	FALSE	FALSE	FALSE	FALSE	FALSE	TRUE	FALSE	TRUE	FALSE	FALSE	FALSE	FALSE	FALSE	FALSE	FALSE	TRUE	FALSE	TRUE	FALSE	FALSE	TRUE	FALSE	TRUE	FALSE	FALSE	No	No	No	No	No	No	No	No	No	No	No	No	On Campus
281	18	17-40 years	Male	Suspected	Student	NEGATIVE	FALSE	FALSE	FALSE	FALSE	FALSE	FALSE	FALSE	FALSE	FALSE	FALSE	FALSE	FALSE	FALSE	FALSE	TRUE	FALSE	FALSE	FALSE	FALSE	FALSE	FALSE	FALSE	FALSE	FALSE	TRUE	FALSE	FALSE	FALSE	FALSE	TRUE	No	No	No	No	No	No	No	No	No	No	No	No	Off Campus
282	28	17-40 years	Male	Suspected	Student	NEGATIVE	FALSE	FALSE	FALSE	FALSE	FALSE	FALSE	FALSE	FALSE	FALSE	FALSE	TRUE	FALSE	TRUE	FALSE	FALSE	FALSE	FALSE	FALSE	FALSE	FALSE	TRUE	FALSE	TRUE	FALSE	FALSE	TRUE	FALSE	TRUE	FALSE	FALSE	No	No	No	No	No	No	No	No	No	No	No	No	Others
283	22	17-40 years	Male	Suspected	Student	NEGATIVE	FALSE	FALSE	FALSE	FALSE	FALSE	FALSE	FALSE	FALSE	FALSE	FALSE	TRUE	TRUE	TRUE	FALSE	FALSE	FALSE	FALSE	FALSE	FALSE	FALSE	TRUE	TRUE	TRUE	FALSE	FALSE	TRUE	TRUE	TRUE	FALSE	FALSE	No	No	No	No	No	No	No	No	No	No	No	No	Off Campus
284	19	17-40 years	Female	Suspected	Student	NEGATIVE	FALSE	FALSE	FALSE	FALSE	FALSE	FALSE	FALSE	FALSE	FALSE	FALSE	TRUE	TRUE	TRUE	FALSE	FALSE	FALSE	FALSE	FALSE	FALSE	FALSE	TRUE	TRUE	TRUE	FALSE	FALSE	TRUE	TRUE	TRUE	FALSE	FALSE	No	No	No	Yes	No	No	No	No	No	No	No	No	Others
285	24	17-40 years	Male	Suspected	Student	NEGATIVE	FALSE	FALSE	FALSE	FALSE	FALSE	FALSE	FALSE	FALSE	FALSE	FALSE	TRUE	FALSE	TRUE	FALSE	FALSE	FALSE	FALSE	FALSE	FALSE	FALSE	TRUE	FALSE	TRUE	FALSE	FALSE	TRUE	FALSE	TRUE	FALSE	FALSE	No	No	No	No	No	No	No	No	No	No	No	No	On Campus
286	23	17-40 years	Male	Suspected	Student	POSITIVE	FALSE	FALSE	FALSE	FALSE	FALSE	FALSE	FALSE	FALSE	FALSE	FALSE	TRUE	FALSE	TRUE	TRUE	FALSE	TRUE	FALSE	TRUE	TRUE	TRUE	TRUE	FALSE	TRUE	TRUE	FALSE	TRUE	FALSE	TRUE	TRUE	FALSE	No	No	No	No	No	No	No	No	No	No	No	No	Others
287	23	17-40 years	Male	Confirmed	Student	NEGATIVE	FALSE	FALSE	FALSE	FALSE	FALSE	FALSE	FALSE	FALSE	FALSE	FALSE	FALSE	FALSE	FALSE	FALSE	TRUE	FALSE	FALSE	FALSE	FALSE	FALSE	FALSE	FALSE	FALSE	FALSE	TRUE	FALSE	FALSE	FALSE	FALSE	TRUE	No	No	No	No	No	No	No	No	No	No	No	No	Off Campus
288	23	17-40 years	Male	Confirmed	Student	NEGATIVE	FALSE	FALSE	FALSE	FALSE	FALSE	FALSE	FALSE	FALSE	FALSE	FALSE	FALSE	FALSE	FALSE	FALSE	TRUE	FALSE	FALSE	FALSE	FALSE	FALSE	FALSE	FALSE	FALSE	FALSE	TRUE	FALSE	FALSE	FALSE	FALSE	TRUE	No	No	No	No	No	No	No	No	No	No	No	No	On Campus
289	20	17-40 years	Male	Suspected	Student	POSITIVE	FALSE	FALSE	FALSE	FALSE	FALSE	FALSE	FALSE	FALSE	FALSE	FALSE	TRUE	TRUE	TRUE	FALSE	FALSE	TRUE	TRUE	TRUE	FALSE	TRUE	TRUE	TRUE	TRUE	FALSE	FALSE	TRUE	TRUE	TRUE	FALSE	FALSE	No	No	No	No	No	No	No	No	No	No	No	No	Off Campus
290	21	17-40 years	Female	Suspected	Student	NEGATIVE	FALSE	FALSE	FALSE	FALSE	FALSE	FALSE	FALSE	FALSE	FALSE	FALSE	FALSE	FALSE	TRUE	FALSE	FALSE	FALSE	FALSE	FALSE	FALSE	FALSE	FALSE	FALSE	TRUE	FALSE	FALSE	FALSE	FALSE	TRUE	FALSE	FALSE	No	No	No	No	No	No	No	No	No	No	No	No	Others
291	20	17-40 years	Female	Suspected	Student	POSITIVE	FALSE	FALSE	FALSE	FALSE	FALSE	FALSE	FALSE	FALSE	FALSE	FALSE	TRUE	FALSE	TRUE	TRUE	FALSE	TRUE	FALSE	TRUE	TRUE	TRUE	TRUE	FALSE	TRUE	TRUE	FALSE	TRUE	FALSE	TRUE	TRUE	FALSE	No	No	No	No	No	No	No	No	No	No	No	No	On Campus
292	21	17-40 years	Female	Suspected	Student	POSITIVE	FALSE	FALSE	FALSE	FALSE	FALSE	FALSE	FALSE	FALSE	FALSE	FALSE	FALSE	FALSE	FALSE	TRUE	FALSE	FALSE	FALSE	FALSE	TRUE	FALSE	FALSE	FALSE	FALSE	TRUE	FALSE	FALSE	FALSE	FALSE	TRUE	FALSE	No	No	No	No	No	No	No	No	No	No	No	No	Off Campus
293	22	17-40 years	Female	Suspected	Student	NEGATIVE	FALSE	FALSE	FALSE	FALSE	FALSE	FALSE	FALSE	FALSE	FALSE	FALSE	FALSE	FALSE	FALSE	FALSE	TRUE	FALSE	FALSE	FALSE	FALSE	FALSE	FALSE	FALSE	FALSE	FALSE	TRUE	FALSE	FALSE	FALSE	FALSE	TRUE	No	No	Yes	No	No	No	No	No	No	No	No	No	On Campus
294	21	17-40 years	Female	Suspected	Student	POSITIVE	FALSE	FALSE	FALSE	FALSE	FALSE	FALSE	FALSE	FALSE	FALSE	FALSE	FALSE	FALSE	TRUE	TRUE	FALSE	FALSE	FALSE	TRUE	TRUE	TRUE	FALSE	FALSE	TRUE	TRUE	FALSE	FALSE	FALSE	TRUE	TRUE	FALSE	No	No	No	No	No	No	No	No	No	No	No	No	On Campus
295	20	17-40 years	Female	Suspected	Student	NEGATIVE	FALSE	FALSE	FALSE	FALSE	FALSE	FALSE	FALSE	FALSE	FALSE	FALSE	TRUE	FALSE	TRUE	FALSE	FALSE	FALSE	FALSE	FALSE	FALSE	FALSE	TRUE	FALSE	TRUE	FALSE	FALSE	TRUE	FALSE	TRUE	FALSE	FALSE	No	No	No	No	No	No	No	No	No	No	No	No	On Campus
296	20	17-40 years	Male	Suspected	Student	POSITIVE	FALSE	FALSE	FALSE	FALSE	FALSE	FALSE	FALSE	FALSE	FALSE	FALSE	TRUE	FALSE	FALSE	TRUE	FALSE	TRUE	FALSE	FALSE	TRUE	FALSE	TRUE	FALSE	FALSE	TRUE	FALSE	TRUE	FALSE	FALSE	TRUE	FALSE	No	No	No	No	No	No	No	No	No	No	No	No	Others
297	22	17-40 years	Male	Suspected	Student	NEGATIVE	FALSE	FALSE	FALSE	FALSE	FALSE	FALSE	FALSE	FALSE	FALSE	FALSE	TRUE	FALSE	TRUE	TRUE	FALSE	FALSE	FALSE	FALSE	FALSE	FALSE	TRUE	FALSE	TRUE	TRUE	FALSE	TRUE	FALSE	TRUE	TRUE	FALSE	No	No	No	No	No	No	No	No	No	No	No	No	Off Campus
298	21	17-40 years	Female	Suspected	Student	NEGATIVE	FALSE	FALSE	FALSE	FALSE	FALSE	FALSE	FALSE	FALSE	FALSE	FALSE	FALSE	FALSE	FALSE	FALSE	TRUE	FALSE	FALSE	FALSE	FALSE	FALSE	FALSE	FALSE	FALSE	FALSE	TRUE	FALSE	FALSE	FALSE	FALSE	TRUE	No	No	Yes	No	No	No	No	No	No	No	No	No	On Campus
299	19	17-40 years	Female	Suspected	Student	NEGATIVE	FALSE	FALSE	FALSE	FALSE	FALSE	FALSE	FALSE	FALSE	FALSE	FALSE	TRUE	FALSE	TRUE	FALSE	FALSE	FALSE	FALSE	FALSE	FALSE	FALSE	TRUE	FALSE	TRUE	FALSE	FALSE	TRUE	FALSE	TRUE	FALSE	FALSE	No	No	Yes	No	No	No	No	No	No	No	No	No	On Campus
300	19	17-40 years	Female	Suspected	Student	POSITIVE	FALSE	FALSE	FALSE	FALSE	FALSE	FALSE	FALSE	FALSE	FALSE	FALSE	TRUE	FALSE	FALSE	TRUE	FALSE	TRUE	FALSE	FALSE	TRUE	FALSE	TRUE	FALSE	FALSE	TRUE	FALSE	TRUE	FALSE	FALSE	TRUE	FALSE	No	No	No	No	No	No	No	No	No	No	No	No	Others
301	25	17-40 years	Male	Suspected	Student	NEGATIVE	FALSE	FALSE	FALSE	FALSE	FALSE	FALSE	FALSE	FALSE	FALSE	FALSE	TRUE	TRUE	TRUE	FALSE	FALSE	FALSE	FALSE	FALSE	FALSE	FALSE	TRUE	TRUE	TRUE	FALSE	FALSE	TRUE	TRUE	TRUE	FALSE	FALSE	No	No	No	No	No	No	No	No	No	No	No	No	On Campus
302	17	17-40 years	Female	Suspected	Student	NEGATIVE	FALSE	FALSE	FALSE	FALSE	FALSE	FALSE	FALSE	FALSE	FALSE	FALSE	FALSE	FALSE	TRUE	FALSE	FALSE	FALSE	FALSE	FALSE	FALSE	FALSE	FALSE	FALSE	TRUE	FALSE	FALSE	FALSE	FALSE	TRUE	FALSE	FALSE	No	No	Yes	No	No	No	No	No	No	No	No	No	On Campus
303	23	17-40 years	Male	Suspected	Student	POSITIVE	FALSE	FALSE	FALSE	FALSE	FALSE	FALSE	FALSE	FALSE	FALSE	FALSE	TRUE	FALSE	TRUE	FALSE	FALSE	TRUE	FALSE	TRUE	FALSE	TRUE	TRUE	FALSE	TRUE	FALSE	FALSE	TRUE	FALSE	TRUE	FALSE	FALSE	No	No	No	No	No	No	No	No	No	No	No	No	Off Campus
304	50	41-65 years	Male	Probable	Other	NEGATIVE	FALSE	FALSE	FALSE	FALSE	TRUE	FALSE	FALSE	FALSE	FALSE	FALSE	FALSE	FALSE	FALSE	FALSE	FALSE	FALSE	FALSE	FALSE	FALSE	FALSE	FALSE	FALSE	FALSE	FALSE	TRUE	FALSE	FALSE	FALSE	FALSE	TRUE	No	No	No	No	No	No	No	No	No	No	No	No	Others
305	19	17-40 years	Male	Suspected	Student	NEGATIVE	FALSE	FALSE	FALSE	FALSE	FALSE	FALSE	FALSE	FALSE	FALSE	FALSE	FALSE	FALSE	FALSE	TRUE	FALSE	FALSE	FALSE	FALSE	FALSE	FALSE	FALSE	FALSE	FALSE	TRUE	FALSE	FALSE	FALSE	FALSE	TRUE	FALSE	No	No	No	No	No	No	No	No	No	No	No	No	On Campus
306	21	17-40 years	Female	Suspected	Student	NEGATIVE	FALSE	FALSE	FALSE	FALSE	FALSE	FALSE	FALSE	FALSE	FALSE	FALSE	FALSE	FALSE	TRUE	FALSE	FALSE	FALSE	FALSE	FALSE	FALSE	FALSE	FALSE	FALSE	TRUE	FALSE	FALSE	FALSE	FALSE	TRUE	FALSE	FALSE	No	No	Yes	No	No	No	No	No	No	No	No	No	Off Campus
307	63	41-65 years	Male	Suspected	Other	NEGATIVE	FALSE	TRUE	FALSE	FALSE	FALSE	FALSE	FALSE	FALSE	FALSE	FALSE	FALSE	FALSE	FALSE	FALSE	FALSE	FALSE	FALSE	FALSE	FALSE	FALSE	FALSE	TRUE	FALSE	FALSE	FALSE	FALSE	TRUE	FALSE	FALSE	FALSE	No	No	No	No	No	No	No	No	No	No	No	No	Off Campus
308	23	17-40 years	Male	Suspected	Student	NEGATIVE	FALSE	FALSE	FALSE	FALSE	FALSE	FALSE	FALSE	FALSE	FALSE	FALSE	FALSE	FALSE	FALSE	FALSE	TRUE	FALSE	FALSE	FALSE	FALSE	FALSE	FALSE	FALSE	FALSE	FALSE	TRUE	FALSE	FALSE	FALSE	FALSE	TRUE	No	No	Yes	No	No	No	No	No	No	No	No	No	Off Campus
309	19	17-40 years	Male	Suspected	Student	NEGATIVE	FALSE	FALSE	FALSE	FALSE	FALSE	FALSE	FALSE	FALSE	FALSE	FALSE	FALSE	FALSE	FALSE	FALSE	TRUE	FALSE	FALSE	FALSE	FALSE	FALSE	FALSE	FALSE	FALSE	FALSE	TRUE	FALSE	FALSE	FALSE	FALSE	TRUE	No	No	Yes	No	No	No	No	No	No	No	No	No	Off Campus
310	27	17-40 years	Female	Suspected	Student	POSITIVE	FALSE	FALSE	FALSE	FALSE	FALSE	FALSE	FALSE	FALSE	FALSE	FALSE	TRUE	FALSE	TRUE	TRUE	FALSE	TRUE	FALSE	TRUE	TRUE	TRUE	TRUE	FALSE	TRUE	TRUE	FALSE	TRUE	FALSE	TRUE	TRUE	FALSE	No	No	No	No	No	No	No	No	No	No	No	No	Off Campus
311	23	17-40 years	Male	Suspected	Student	NEGATIVE	FALSE	FALSE	FALSE	FALSE	FALSE	FALSE	FALSE	FALSE	FALSE	FALSE	FALSE	FALSE	TRUE	FALSE	FALSE	FALSE	FALSE	FALSE	FALSE	FALSE	FALSE	FALSE	TRUE	FALSE	FALSE	FALSE	FALSE	TRUE	FALSE	FALSE	No	No	No	No	No	No	No	No	No	No	No	No	Off Campus
312	20	17-40 years	Female	Suspected	Student	NEGATIVE	FALSE	FALSE	FALSE	FALSE	FALSE	FALSE	FALSE	FALSE	FALSE	FALSE	FALSE	FALSE	FALSE	FALSE	TRUE	FALSE	FALSE	FALSE	FALSE	FALSE	FALSE	FALSE	FALSE	FALSE	TRUE	FALSE	FALSE	FALSE	FALSE	TRUE	No	No	Yes	No	No	No	No	No	No	No	No	No	Off Campus
313	20	17-40 years	Male	Suspected	Student	NEGATIVE	FALSE	FALSE	FALSE	FALSE	FALSE	FALSE	FALSE	FALSE	FALSE	FALSE	FALSE	FALSE	FALSE	FALSE	TRUE	FALSE	FALSE	FALSE	FALSE	FALSE	FALSE	FALSE	FALSE	FALSE	TRUE	FALSE	FALSE	FALSE	FALSE	TRUE	No	No	No	No	No	No	No	No	No	No	No	No	On Campus
314	20	17-40 years	Female	Suspected	Student	NEGATIVE	FALSE	FALSE	FALSE	FALSE	FALSE	FALSE	FALSE	FALSE	FALSE	FALSE	FALSE	FALSE	FALSE	FALSE	TRUE	FALSE	FALSE	FALSE	FALSE	FALSE	FALSE	FALSE	FALSE	FALSE	TRUE	FALSE	FALSE	FALSE	FALSE	TRUE	No	No	No	No	No	No	No	No	No	No	No	No	On Campus
315	27	17-40 years	Female	Suspected	Student	NEGATIVE	FALSE	FALSE	FALSE	FALSE	FALSE	FALSE	FALSE	FALSE	FALSE	FALSE	FALSE	FALSE	FALSE	FALSE	TRUE	FALSE	FALSE	FALSE	FALSE	FALSE	FALSE	FALSE	FALSE	FALSE	TRUE	FALSE	FALSE	FALSE	FALSE	TRUE	No	No	No	No	No	No	No	No	No	No	No	No	Off Campus
316	18	17-40 years	Male	Suspected	Student	NEGATIVE	FALSE	FALSE	FALSE	FALSE	FALSE	FALSE	FALSE	FALSE	FALSE	FALSE	FALSE	FALSE	TRUE	FALSE	FALSE	FALSE	FALSE	FALSE	FALSE	FALSE	FALSE	FALSE	TRUE	FALSE	FALSE	FALSE	FALSE	TRUE	FALSE	FALSE	No	No	Yes	No	No	No	No	No	No	No	No	No	Off Campus
317	20	17-40 years	Male	Suspected	Student	POSITIVE	FALSE	FALSE	FALSE	FALSE	FALSE	FALSE	FALSE	FALSE	FALSE	FALSE	TRUE	FALSE	TRUE	FALSE	FALSE	TRUE	FALSE	TRUE	FALSE	TRUE	TRUE	FALSE	TRUE	FALSE	FALSE	TRUE	FALSE	TRUE	FALSE	FALSE	No	No	No	No	No	No	No	No	No	No	No	No	On Campus
318	19	17-40 years	Female	Suspected	Student	NEGATIVE	FALSE	FALSE	FALSE	FALSE	FALSE	FALSE	FALSE	FALSE	FALSE	FALSE	FALSE	FALSE	FALSE	FALSE	TRUE	FALSE	FALSE	FALSE	FALSE	FALSE	FALSE	FALSE	FALSE	FALSE	TRUE	FALSE	FALSE	FALSE	FALSE	TRUE	No	No	No	No	No	No	No	No	No	No	No	No	On Campus
319	23	17-40 years	Female	Suspected	Student	POSITIVE	FALSE	FALSE	FALSE	FALSE	FALSE	FALSE	FALSE	FALSE	FALSE	FALSE	TRUE	TRUE	TRUE	TRUE	FALSE	TRUE	TRUE	TRUE	TRUE	TRUE	TRUE	TRUE	TRUE	TRUE	FALSE	TRUE	TRUE	TRUE	TRUE	FALSE	No	No	No	No	No	No	No	No	No	No	No	No	Others
320	20	17-40 years	Male	Suspected	Student	NEGATIVE	FALSE	FALSE	FALSE	FALSE	FALSE	FALSE	FALSE	FALSE	FALSE	FALSE	FALSE	FALSE	FALSE	FALSE	TRUE	FALSE	FALSE	FALSE	FALSE	FALSE	FALSE	FALSE	FALSE	FALSE	TRUE	FALSE	FALSE	FALSE	FALSE	TRUE	No	No	Yes	No	No	No	No	No	No	No	No	No	Off Campus
321	23	17-40 years	Female	Suspected	Student	NEGATIVE	FALSE	FALSE	FALSE	FALSE	FALSE	FALSE	FALSE	FALSE	FALSE	FALSE	FALSE	FALSE	TRUE	FALSE	FALSE	FALSE	FALSE	FALSE	FALSE	FALSE	FALSE	FALSE	TRUE	FALSE	FALSE	FALSE	FALSE	TRUE	FALSE	FALSE	No	No	Yes	No	No	No	No	No	No	No	No	No	Off Campus
322	20	17-40 years	Male	Suspected	Student	POSITIVE	FALSE	FALSE	FALSE	FALSE	FALSE	FALSE	FALSE	FALSE	FALSE	FALSE	FALSE	FALSE	FALSE	FALSE	TRUE	FALSE	FALSE	FALSE	FALSE	FALSE	FALSE	FALSE	FALSE	FALSE	TRUE	FALSE	FALSE	FALSE	FALSE	TRUE	No	No	No	No	No	No	No	No	No	No	No	No	Off Campus
323	18	17-40 years	Male	Suspected	Student	NEGATIVE	FALSE	FALSE	FALSE	FALSE	FALSE	FALSE	FALSE	FALSE	FALSE	FALSE	FALSE	FALSE	FALSE	FALSE	TRUE	FALSE	FALSE	FALSE	FALSE	FALSE	FALSE	FALSE	FALSE	FALSE	TRUE	FALSE	FALSE	FALSE	FALSE	TRUE	No	No	Yes	No	No	No	No	No	No	No	No	No	Off Campus
324	23	17-40 years	Male	Suspected	Student	NEGATIVE	FALSE	FALSE	FALSE	FALSE	FALSE	FALSE	FALSE	FALSE	FALSE	FALSE	TRUE	FALSE	TRUE	TRUE	FALSE	FALSE	FALSE	FALSE	FALSE	FALSE	TRUE	FALSE	TRUE	TRUE	FALSE	TRUE	FALSE	TRUE	TRUE	FALSE	No	No	Yes	No	No	No	No	No	No	No	No	No	Off Campus
325	23	17-40 years	Male	Suspected	Student	NEGATIVE	FALSE	FALSE	FALSE	FALSE	FALSE	FALSE	FALSE	FALSE	FALSE	FALSE	TRUE	FALSE	TRUE	FALSE	FALSE	FALSE	FALSE	FALSE	FALSE	FALSE	TRUE	FALSE	TRUE	FALSE	FALSE	TRUE	FALSE	TRUE	FALSE	FALSE	No	No	Yes	No	No	No	No	No	No	No	No	No	Off Campus
326	21	17-40 years	Male	Suspected	Student	NEGATIVE	FALSE	FALSE	FALSE	FALSE	FALSE	FALSE	FALSE	FALSE	FALSE	FALSE	TRUE	FALSE	TRUE	FALSE	FALSE	FALSE	FALSE	FALSE	FALSE	FALSE	TRUE	FALSE	TRUE	FALSE	FALSE	TRUE	FALSE	TRUE	FALSE	FALSE	No	No	No	No	No	No	No	No	No	No	No	No	Off Campus
327	36	17-40 years	Male	Suspected	Other	NEGATIVE	TRUE	TRUE	TRUE	FALSE	FALSE	FALSE	FALSE	FALSE	FALSE	FALSE	FALSE	FALSE	FALSE	FALSE	FALSE	FALSE	FALSE	FALSE	FALSE	FALSE	TRUE	TRUE	TRUE	FALSE	FALSE	TRUE	TRUE	TRUE	FALSE	FALSE	No	No	No	No	No	No	No	No	No	No	No	No	On Campus
328	39	17-40 years	Female	Suspected	Other	POSITIVE	TRUE	TRUE	TRUE	TRUE	FALSE	TRUE	TRUE	TRUE	TRUE	FALSE	FALSE	FALSE	FALSE	FALSE	FALSE	FALSE	FALSE	FALSE	FALSE	TRUE	TRUE	TRUE	TRUE	TRUE	FALSE	TRUE	TRUE	TRUE	TRUE	FALSE	No	No	Yes	No	No	No	No	No	No	No	No	No	Others
329	20	17-40 years	Male	Suspected	Student	NEGATIVE	FALSE	FALSE	FALSE	FALSE	FALSE	FALSE	FALSE	FALSE	FALSE	FALSE	FALSE	TRUE	FALSE	FALSE	FALSE	FALSE	FALSE	FALSE	FALSE	FALSE	FALSE	TRUE	FALSE	FALSE	FALSE	FALSE	TRUE	FALSE	FALSE	FALSE	No	No	No	No	No	No	No	No	No	No	No	No	Others
330	27	17-40 years	Male	Suspected	Student	NEGATIVE	FALSE	FALSE	FALSE	FALSE	FALSE	FALSE	FALSE	FALSE	FALSE	FALSE	FALSE	FALSE	FALSE	FALSE	TRUE	FALSE	FALSE	FALSE	FALSE	FALSE	FALSE	FALSE	FALSE	FALSE	TRUE	FALSE	FALSE	FALSE	FALSE	TRUE	No	No	No	No	No	No	No	No	No	No	No	No	On Campus
331	21	17-40 years	Female	Suspected	Student	NEGATIVE	FALSE	FALSE	FALSE	FALSE	FALSE	FALSE	FALSE	FALSE	FALSE	FALSE	TRUE	FALSE	FALSE	FALSE	FALSE	FALSE	FALSE	FALSE	FALSE	FALSE	TRUE	FALSE	FALSE	FALSE	FALSE	TRUE	FALSE	FALSE	FALSE	FALSE	No	No	Yes	No	No	No	No	No	No	No	No	No	Others
332	21	17-40 years	Female	Suspected	Student	NEGATIVE	FALSE	FALSE	FALSE	FALSE	FALSE	FALSE	FALSE	FALSE	FALSE	FALSE	FALSE	FALSE	FALSE	FALSE	TRUE	FALSE	FALSE	FALSE	FALSE	FALSE	FALSE	FALSE	FALSE	FALSE	TRUE	FALSE	FALSE	FALSE	FALSE	TRUE	No	No	Yes	No	No	No	No	No	No	No	No	No	Off Campus
333	20	17-40 years	Female	Suspected	Student	NEGATIVE	FALSE	FALSE	FALSE	FALSE	FALSE	FALSE	FALSE	FALSE	FALSE	FALSE	FALSE	TRUE	FALSE	FALSE	FALSE	FALSE	FALSE	FALSE	FALSE	FALSE	FALSE	TRUE	FALSE	FALSE	FALSE	FALSE	TRUE	FALSE	FALSE	FALSE	No	No	No	No	No	No	No	No	No	No	No	No	Others
334	21	17-40 years	Female	Suspected	Student	NEGATIVE	FALSE	FALSE	FALSE	FALSE	FALSE	FALSE	FALSE	FALSE	FALSE	FALSE	TRUE	FALSE	TRUE	FALSE	FALSE	FALSE	FALSE	FALSE	FALSE	FALSE	TRUE	FALSE	TRUE	FALSE	FALSE	TRUE	FALSE	TRUE	FALSE	FALSE	No	No	No	No	No	No	No	No	No	No	No	No	Off Campus
335	26	17-40 years	Male	Suspected	Student	POSITIVE	FALSE	FALSE	FALSE	FALSE	FALSE	FALSE	FALSE	FALSE	FALSE	FALSE	TRUE	TRUE	TRUE	TRUE	FALSE	TRUE	TRUE	TRUE	TRUE	TRUE	TRUE	TRUE	TRUE	TRUE	FALSE	TRUE	TRUE	TRUE	TRUE	FALSE	No	No	Yes	No	No	No	No	No	No	No	No	No	Off Campus
336	21	17-40 years	Female	Probable	Student	NEGATIVE	FALSE	FALSE	FALSE	FALSE	FALSE	FALSE	FALSE	FALSE	FALSE	FALSE	FALSE	FALSE	TRUE	FALSE	FALSE	FALSE	FALSE	FALSE	FALSE	FALSE	FALSE	FALSE	TRUE	FALSE	FALSE	FALSE	FALSE	TRUE	FALSE	FALSE	No	No	Yes	No	No	No	No	No	No	No	No	No	Off Campus
337	23	17-40 years	Male	Probable	Student	NEGATIVE	FALSE	FALSE	FALSE	FALSE	FALSE	FALSE	FALSE	FALSE	FALSE	FALSE	FALSE	FALSE	TRUE	FALSE	FALSE	FALSE	FALSE	FALSE	FALSE	FALSE	FALSE	FALSE	TRUE	FALSE	FALSE	FALSE	FALSE	TRUE	FALSE	FALSE	No	No	No	No	No	No	No	No	No	No	No	No	Off Campus
338	18	17-40 years	Male	Suspected	Student	NEGATIVE	FALSE	FALSE	FALSE	FALSE	FALSE	FALSE	FALSE	FALSE	FALSE	FALSE	TRUE	FALSE	TRUE	FALSE	FALSE	FALSE	FALSE	FALSE	FALSE	FALSE	TRUE	FALSE	TRUE	FALSE	FALSE	TRUE	FALSE	TRUE	FALSE	FALSE	No	No	No	No	No	No	No	No	No	No	No	No	Off Campus
339	40	17-40 years	Male	Probable	Other	NEGATIVE	FALSE	FALSE	FALSE	TRUE	FALSE	FALSE	FALSE	FALSE	FALSE	FALSE	FALSE	FALSE	FALSE	FALSE	FALSE	FALSE	FALSE	FALSE	FALSE	FALSE	FALSE	FALSE	FALSE	TRUE	FALSE	FALSE	FALSE	FALSE	TRUE	FALSE	No	No	Yes	No	No	No	No	No	No	No	No	No	On Campus
340	26	17-40 years	Male	Probable	Other	NEGATIVE	FALSE	FALSE	FALSE	FALSE	TRUE	FALSE	FALSE	FALSE	FALSE	FALSE	FALSE	FALSE	FALSE	FALSE	FALSE	FALSE	FALSE	FALSE	FALSE	FALSE	FALSE	FALSE	FALSE	FALSE	TRUE	FALSE	FALSE	FALSE	FALSE	TRUE	No	No	Yes	No	No	No	No	No	No	No	No	No	Others
341	19	17-40 years	Female	Suspected	Student	NEGATIVE	FALSE	FALSE	FALSE	FALSE	FALSE	FALSE	FALSE	FALSE	FALSE	FALSE	TRUE	TRUE	TRUE	TRUE	FALSE	FALSE	FALSE	FALSE	FALSE	FALSE	TRUE	TRUE	TRUE	TRUE	FALSE	TRUE	TRUE	TRUE	TRUE	FALSE	No	No	No	No	No	No	No	No	No	No	No	No	Others
342	17	17-40 years	Male	Suspected	Student	NEGATIVE	FALSE	FALSE	FALSE	FALSE	FALSE	FALSE	FALSE	FALSE	FALSE	FALSE	TRUE	FALSE	TRUE	TRUE	FALSE	FALSE	FALSE	FALSE	FALSE	FALSE	TRUE	FALSE	TRUE	TRUE	FALSE	TRUE	FALSE	TRUE	TRUE	FALSE	No	No	No	No	No	No	No	No	No	No	No	No	On Campus
343	21	17-40 years	Female	Suspected	Student	NEGATIVE	FALSE	FALSE	FALSE	FALSE	FALSE	FALSE	FALSE	FALSE	FALSE	FALSE	FALSE	FALSE	TRUE	FALSE	FALSE	FALSE	FALSE	FALSE	FALSE	FALSE	FALSE	FALSE	TRUE	FALSE	FALSE	FALSE	FALSE	TRUE	FALSE	FALSE	No	No	Yes	No	No	No	No	No	No	No	No	No	On Campus
344	22	17-40 years	Male	Suspected	Student	POSITIVE	FALSE	FALSE	FALSE	FALSE	FALSE	FALSE	FALSE	FALSE	FALSE	FALSE	TRUE	FALSE	TRUE	TRUE	FALSE	TRUE	FALSE	TRUE	TRUE	TRUE	TRUE	FALSE	TRUE	TRUE	FALSE	TRUE	FALSE	TRUE	TRUE	FALSE	No	No	No	No	No	No	No	No	No	No	Yes	No	On Campus
345	20	17-40 years	Male	Suspected	Student	NEGATIVE	FALSE	FALSE	FALSE	FALSE	FALSE	FALSE	FALSE	FALSE	FALSE	FALSE	TRUE	TRUE	TRUE	FALSE	FALSE	FALSE	FALSE	FALSE	FALSE	FALSE	TRUE	TRUE	TRUE	FALSE	FALSE	TRUE	TRUE	TRUE	FALSE	FALSE	No	No	No	No	No	No	No	No	No	No	No	No	On Campus
346	21	17-40 years	Male	Suspected	Student	POSITIVE	FALSE	FALSE	FALSE	FALSE	FALSE	FALSE	FALSE	FALSE	FALSE	FALSE	TRUE	FALSE	TRUE	FALSE	FALSE	TRUE	FALSE	TRUE	FALSE	TRUE	TRUE	FALSE	TRUE	FALSE	FALSE	TRUE	FALSE	TRUE	FALSE	FALSE	No	No	No	No	No	No	No	No	No	No	No	No	On Campus
347	20	17-40 years	Female	Suspected	Student	NEGATIVE	FALSE	FALSE	FALSE	FALSE	FALSE	FALSE	FALSE	FALSE	FALSE	FALSE	TRUE	TRUE	TRUE	TRUE	FALSE	FALSE	FALSE	FALSE	FALSE	FALSE	TRUE	TRUE	TRUE	TRUE	FALSE	TRUE	TRUE	TRUE	TRUE	FALSE	No	No	Yes	No	No	No	No	No	No	No	No	No	Off Campus
348	23	17-40 years	Male	Suspected	Student	POSITIVE	FALSE	FALSE	FALSE	FALSE	FALSE	FALSE	FALSE	FALSE	FALSE	FALSE	TRUE	FALSE	TRUE	TRUE	FALSE	TRUE	FALSE	TRUE	TRUE	TRUE	TRUE	FALSE	TRUE	TRUE	FALSE	TRUE	FALSE	TRUE	TRUE	FALSE	No	No	No	No	No	No	No	No	No	No	No	No	Off Campus
349	18	17-40 years	Male	Suspected	Student	NEGATIVE	FALSE	FALSE	FALSE	FALSE	FALSE	FALSE	FALSE	FALSE	FALSE	FALSE	TRUE	FALSE	TRUE	TRUE	FALSE	FALSE	FALSE	FALSE	FALSE	FALSE	TRUE	FALSE	TRUE	TRUE	FALSE	TRUE	FALSE	TRUE	TRUE	FALSE	No	No	No	No	No	No	No	No	No	No	No	No	On Campus
350	20	17-40 years	Female	Suspected	Student	POSITIVE	FALSE	FALSE	FALSE	FALSE	FALSE	FALSE	FALSE	FALSE	FALSE	FALSE	TRUE	TRUE	TRUE	TRUE	FALSE	TRUE	TRUE	TRUE	TRUE	TRUE	TRUE	TRUE	TRUE	TRUE	FALSE	TRUE	TRUE	TRUE	TRUE	FALSE	No	No	No	No	No	No	No	No	No	No	No	No	Others
351	18	17-40 years	Female	Suspected	Other	NEGATIVE	TRUE	FALSE	TRUE	FALSE	FALSE	FALSE	FALSE	FALSE	FALSE	FALSE	FALSE	FALSE	FALSE	FALSE	FALSE	FALSE	FALSE	FALSE	FALSE	FALSE	TRUE	FALSE	TRUE	FALSE	FALSE	TRUE	FALSE	TRUE	FALSE	FALSE	No	No	No	No	No	No	No	No	No	No	No	No	Off Campus
352	21	17-40 years	Female	Suspected	Student	NEGATIVE	FALSE	FALSE	FALSE	FALSE	FALSE	FALSE	FALSE	FALSE	FALSE	FALSE	FALSE	TRUE	FALSE	FALSE	FALSE	FALSE	FALSE	FALSE	FALSE	FALSE	FALSE	TRUE	FALSE	FALSE	FALSE	FALSE	TRUE	FALSE	FALSE	FALSE	No	No	No	No	No	No	No	No	No	No	No	No	Off Campus
353	20	17-40 years	Male	Suspected	Student	POSITIVE	FALSE	FALSE	FALSE	FALSE	FALSE	FALSE	FALSE	FALSE	FALSE	FALSE	TRUE	TRUE	TRUE	TRUE	FALSE	TRUE	TRUE	TRUE	TRUE	TRUE	TRUE	TRUE	TRUE	TRUE	FALSE	TRUE	TRUE	TRUE	TRUE	FALSE	No	No	No	No	No	No	No	No	No	No	Yes	No	Off Campus
354	19	17-40 years	Female	Confirmed	Student	NEGATIVE	FALSE	FALSE	FALSE	FALSE	FALSE	FALSE	FALSE	FALSE	FALSE	FALSE	TRUE	FALSE	FALSE	FALSE	FALSE	FALSE	FALSE	FALSE	FALSE	FALSE	TRUE	FALSE	FALSE	FALSE	FALSE	TRUE	FALSE	FALSE	FALSE	FALSE	No	No	No	No	No	No	No	No	No	No	No	No	On Campus
355	20	17-40 years	Female	Confirmed	Student	NEGATIVE	FALSE	FALSE	FALSE	FALSE	FALSE	FALSE	FALSE	FALSE	FALSE	FALSE	FALSE	FALSE	FALSE	FALSE	TRUE	FALSE	FALSE	FALSE	FALSE	FALSE	FALSE	FALSE	FALSE	FALSE	TRUE	FALSE	FALSE	FALSE	FALSE	TRUE	No	No	Yes	No	No	No	No	No	No	No	No	No	Others
356	43	41-65 years	Male	Suspected	Other	POSITIVE	TRUE	FALSE	TRUE	FALSE	FALSE	TRUE	FALSE	TRUE	FALSE	FALSE	FALSE	FALSE	FALSE	FALSE	FALSE	FALSE	FALSE	FALSE	FALSE	TRUE	TRUE	FALSE	TRUE	FALSE	FALSE	TRUE	FALSE	TRUE	FALSE	FALSE	No	No	Yes	No	No	No	No	No	No	No	No	No	On Campus
357	25	17-40 years	Female	Probable	Other	NEGATIVE	FALSE	FALSE	TRUE	FALSE	FALSE	FALSE	FALSE	FALSE	FALSE	FALSE	FALSE	FALSE	FALSE	FALSE	FALSE	FALSE	FALSE	FALSE	FALSE	FALSE	FALSE	FALSE	TRUE	FALSE	FALSE	FALSE	FALSE	TRUE	FALSE	FALSE	No	No	No	No	No	No	No	No	No	No	No	No	Others
358	18	17-40 years	Female	Suspected	Student	POSITIVE	FALSE	FALSE	FALSE	FALSE	FALSE	FALSE	FALSE	FALSE	FALSE	FALSE	TRUE	FALSE	TRUE	TRUE	FALSE	TRUE	FALSE	TRUE	TRUE	TRUE	TRUE	FALSE	TRUE	TRUE	FALSE	TRUE	FALSE	TRUE	TRUE	FALSE	No	No	Yes	No	No	No	No	Yes	No	No	No	No	Others
359	22	17-40 years	Male	Confirmed	Student	NEGATIVE	FALSE	FALSE	FALSE	FALSE	FALSE	FALSE	FALSE	FALSE	FALSE	FALSE	FALSE	FALSE	FALSE	FALSE	TRUE	FALSE	FALSE	FALSE	FALSE	FALSE	FALSE	FALSE	FALSE	FALSE	TRUE	FALSE	FALSE	FALSE	FALSE	TRUE	No	No	No	No	No	No	No	No	No	No	No	No	On Campus
360	18	17-40 years	Female	Suspected	Student	NEGATIVE	FALSE	FALSE	FALSE	FALSE	FALSE	FALSE	FALSE	FALSE	FALSE	FALSE	FALSE	FALSE	FALSE	FALSE	TRUE	FALSE	FALSE	FALSE	FALSE	FALSE	FALSE	FALSE	FALSE	FALSE	TRUE	FALSE	FALSE	FALSE	FALSE	TRUE	No	No	No	No	No	No	No	Yes	No	No	No	No	On Campus
361	20	17-40 years	Male	Suspected	Student	NEGATIVE	FALSE	FALSE	FALSE	FALSE	FALSE	FALSE	FALSE	FALSE	FALSE	FALSE	TRUE	TRUE	TRUE	TRUE	FALSE	FALSE	FALSE	FALSE	FALSE	FALSE	TRUE	TRUE	TRUE	TRUE	FALSE	TRUE	TRUE	TRUE	TRUE	FALSE	No	No	No	No	No	No	No	No	No	No	No	No	On Campus
362	23	17-40 years	Male	Probable	Student	NEGATIVE	FALSE	FALSE	FALSE	FALSE	FALSE	FALSE	FALSE	FALSE	FALSE	FALSE	FALSE	FALSE	TRUE	FALSE	FALSE	FALSE	FALSE	FALSE	FALSE	FALSE	FALSE	FALSE	TRUE	FALSE	FALSE	FALSE	FALSE	TRUE	FALSE	FALSE	No	No	Yes	No	No	No	No	No	No	No	No	No	Off Campus
363	20	17-40 years	Female	Confirmed	Student	NEGATIVE	FALSE	FALSE	FALSE	FALSE	FALSE	FALSE	FALSE	FALSE	FALSE	FALSE	FALSE	FALSE	FALSE	FALSE	TRUE	FALSE	FALSE	FALSE	FALSE	FALSE	FALSE	FALSE	FALSE	FALSE	TRUE	FALSE	FALSE	FALSE	FALSE	TRUE	No	No	No	No	No	No	No	No	No	No	No	No	Off Campus
364	20	17-40 years	Female	Probable	Student	NEGATIVE	FALSE	FALSE	FALSE	FALSE	FALSE	FALSE	FALSE	FALSE	FALSE	FALSE	FALSE	FALSE	FALSE	FALSE	TRUE	FALSE	FALSE	FALSE	FALSE	FALSE	FALSE	FALSE	FALSE	FALSE	TRUE	FALSE	FALSE	FALSE	FALSE	TRUE	No	No	No	No	No	No	No	No	No	No	No	No	On Campus
365	22	17-40 years	Female	Confirmed	Student	NEGATIVE	FALSE	FALSE	FALSE	FALSE	FALSE	FALSE	FALSE	FALSE	FALSE	FALSE	FALSE	FALSE	FALSE	FALSE	TRUE	FALSE	FALSE	FALSE	FALSE	FALSE	FALSE	FALSE	FALSE	FALSE	TRUE	FALSE	FALSE	FALSE	FALSE	TRUE	No	No	No	No	No	No	No	Yes	No	No	No	No	On Campus
366	13	4-16 years	Male	Suspected	Other	POSITIVE	FALSE	FALSE	TRUE	FALSE	FALSE	FALSE	FALSE	TRUE	FALSE	FALSE	FALSE	FALSE	FALSE	FALSE	FALSE	FALSE	FALSE	FALSE	FALSE	TRUE	FALSE	FALSE	TRUE	FALSE	FALSE	FALSE	FALSE	TRUE	FALSE	FALSE	No	No	No	No	No	No	No	No	No	No	No	No	On Campus
367	16	4-16 years	Male	Suspected	Other	POSITIVE	FALSE	FALSE	TRUE	FALSE	FALSE	FALSE	FALSE	TRUE	FALSE	FALSE	FALSE	FALSE	FALSE	FALSE	FALSE	FALSE	FALSE	FALSE	FALSE	TRUE	FALSE	FALSE	TRUE	FALSE	FALSE	FALSE	FALSE	TRUE	FALSE	FALSE	No	No	No										Others
368	53	41-65 years	Male	Suspected	Other	NEGATIVE	FALSE	FALSE	FALSE	FALSE	TRUE	FALSE	FALSE	FALSE	FALSE	FALSE	FALSE	FALSE	FALSE	FALSE	FALSE	FALSE	FALSE	FALSE	FALSE	FALSE	FALSE	FALSE	FALSE	FALSE	TRUE	FALSE	FALSE	FALSE	FALSE	TRUE	No	No	No	No	No	No	No	No	No	No	No	No	Others
369	35	17-40 years	Female	Probable	Other	NEGATIVE	TRUE	FALSE	FALSE	FALSE	FALSE	FALSE	FALSE	FALSE	FALSE	FALSE	FALSE	FALSE	FALSE	FALSE	FALSE	FALSE	FALSE	FALSE	FALSE	FALSE	TRUE	FALSE	FALSE	FALSE	FALSE	TRUE	FALSE	FALSE	FALSE	FALSE	No	No	No	No	No	No	No	No	No	No	No	No	Others
370	21	17-40 years	Female	Probable	Student	POSITIVE	FALSE	FALSE	FALSE	FALSE	FALSE	FALSE	FALSE	FALSE	FALSE	FALSE	FALSE	FALSE	FALSE	FALSE	TRUE	FALSE	FALSE	FALSE	FALSE	FALSE	FALSE	FALSE	FALSE	FALSE	TRUE	FALSE	FALSE	FALSE	FALSE	TRUE	No	No	No	No	No	No	No	No	No	No	No	No	Others
371	22	17-40 years	Female	Probable	Student	NEGATIVE	FALSE	FALSE	FALSE	FALSE	FALSE	FALSE	FALSE	FALSE	FALSE	FALSE	FALSE	FALSE	FALSE	FALSE	TRUE	FALSE	FALSE	FALSE	FALSE	FALSE	FALSE	FALSE	FALSE	FALSE	TRUE	FALSE	FALSE	FALSE	FALSE	TRUE	No	No	No	No	No	No	No	No	No	No	No	No	On Campus
372	22	17-40 years	Female	Probable	Student	NEGATIVE	FALSE	FALSE	FALSE	FALSE	FALSE	FALSE	FALSE	FALSE	FALSE	FALSE	FALSE	FALSE	FALSE	FALSE	TRUE	FALSE	FALSE	FALSE	FALSE	FALSE	FALSE	FALSE	FALSE	FALSE	TRUE	FALSE	FALSE	FALSE	FALSE	TRUE	No	No	No	No	No	No	No	No	No	No	No	No	On Campus
373	22	17-40 years	Female	Suspected	Student	NEGATIVE	FALSE	FALSE	FALSE	FALSE	FALSE	FALSE	FALSE	FALSE	FALSE	FALSE	TRUE	FALSE	FALSE	FALSE	FALSE	FALSE	FALSE	FALSE	FALSE	FALSE	TRUE	FALSE	FALSE	FALSE	FALSE	TRUE	FALSE	FALSE	FALSE	FALSE	No	No	No	No	No	No	No	No	No	No	No	No	On Campus
374	69	Above 66 years	Male	Suspected	Other	POSITIVE	FALSE	FALSE	FALSE	FALSE	TRUE	FALSE	FALSE	FALSE	FALSE	TRUE	FALSE	FALSE	FALSE	FALSE	FALSE	FALSE	FALSE	FALSE	FALSE	FALSE	FALSE	FALSE	FALSE	FALSE	TRUE	FALSE	FALSE	FALSE	FALSE	TRUE	No	No	No	No	Yes	No	No	No	No	No	No	No	On Campus
375	63	41-65 years	Female	Suspected	Other	POSITIVE	TRUE	TRUE	TRUE	TRUE	FALSE	TRUE	TRUE	TRUE	TRUE	FALSE	FALSE	FALSE	FALSE	FALSE	FALSE	FALSE	FALSE	FALSE	FALSE	TRUE	TRUE	TRUE	TRUE	TRUE	FALSE	TRUE	TRUE	TRUE	TRUE	FALSE	No	No	No	No	Yes	No	No	No	No	No	No	No	On Campus
376	19	17-40 years	Female	Suspected	Student	NEGATIVE	FALSE	FALSE	FALSE	FALSE	FALSE	FALSE	FALSE	FALSE	FALSE	FALSE	FALSE	FALSE	FALSE	FALSE	TRUE	FALSE	FALSE	FALSE	FALSE	FALSE	FALSE	FALSE	FALSE	FALSE	TRUE	FALSE	FALSE	FALSE	FALSE	TRUE	No	No	Yes	No	No	No	No	No	No	No	No	No	Others
377	23	17-40 years	Female	Suspected	Student	POSITIVE	FALSE	FALSE	FALSE	FALSE	FALSE	FALSE	FALSE	FALSE	FALSE	FALSE	TRUE	TRUE	TRUE	TRUE	FALSE	TRUE	TRUE	TRUE	TRUE	TRUE	TRUE	TRUE	TRUE	TRUE	FALSE	TRUE	TRUE	TRUE	TRUE	FALSE	No	No	No	No	No	No	No	No	No	No	No	No	Others
378	20	17-40 years	Female	Suspected	Student	NEGATIVE	FALSE	FALSE	FALSE	FALSE	FALSE	FALSE	FALSE	FALSE	FALSE	FALSE	TRUE	FALSE	FALSE	FALSE	FALSE	FALSE	FALSE	FALSE	FALSE	FALSE	TRUE	FALSE	FALSE	FALSE	FALSE	TRUE	FALSE	FALSE	FALSE	FALSE	No	No	Yes	No	No	No	No	No	No	No	No	No	On Campus
379	55	41-65 years	Male	Suspected	Other	NEGATIVE	FALSE	FALSE	FALSE	FALSE	TRUE	FALSE	FALSE	FALSE	FALSE	FALSE	FALSE	FALSE	FALSE	FALSE	FALSE	FALSE	FALSE	FALSE	FALSE	FALSE	FALSE	FALSE	FALSE	FALSE	TRUE	FALSE	FALSE	FALSE	FALSE	TRUE	No	No	No	No	No	No	No	No	No	No	No	No	Off Campus
380	0		Female	Suspected	Other	NEGATIVE	FALSE	FALSE	FALSE	FALSE	TRUE	FALSE	FALSE	FALSE	FALSE	FALSE	FALSE	FALSE	FALSE	FALSE	FALSE	FALSE	FALSE	FALSE	FALSE	FALSE	FALSE	FALSE	FALSE	FALSE	TRUE	FALSE	FALSE	FALSE	FALSE	TRUE	No	No	No	No	No	No	No	No	No	No	No	No	On Campus
381	18	17-40 years	Male	Suspected	Student	NEGATIVE	FALSE	FALSE	FALSE	FALSE	FALSE	FALSE	FALSE	FALSE	FALSE	FALSE	FALSE	FALSE	FALSE	FALSE	TRUE	FALSE	FALSE	FALSE	FALSE	FALSE	FALSE	FALSE	FALSE	FALSE	TRUE	FALSE	FALSE	FALSE	FALSE	TRUE	No	No	Yes	No	No	No	No	No	No	No	No	No	Others
382	22	17-40 years	Female	Suspected	Student	NEGATIVE	FALSE	FALSE	FALSE	FALSE	FALSE	FALSE	FALSE	FALSE	FALSE	FALSE	TRUE	FALSE	FALSE	FALSE	FALSE	FALSE	FALSE	FALSE	FALSE	FALSE	TRUE	FALSE	FALSE	FALSE	FALSE	TRUE	FALSE	FALSE	FALSE	FALSE	No	No	No	No	No	No	No	No	No	No	No	No	Others
383	24	17-40 years	Male	Suspected	Student	POSITIVE	FALSE	FALSE	FALSE	FALSE	FALSE	FALSE	FALSE	FALSE	FALSE	FALSE	TRUE	FALSE	TRUE	FALSE	FALSE	TRUE	FALSE	TRUE	FALSE	TRUE	TRUE	FALSE	TRUE	FALSE	FALSE	TRUE	FALSE	TRUE	FALSE	FALSE	No	No	No	No	No	No	No	No	No	No	No	No	Off Campus
384	26	17-40 years	Female	Suspected	Student	NEGATIVE	FALSE	FALSE	FALSE	FALSE	FALSE	FALSE	FALSE	FALSE	FALSE	FALSE	TRUE	TRUE	TRUE	FALSE	FALSE	FALSE	FALSE	FALSE	FALSE	FALSE	TRUE	TRUE	TRUE	FALSE	FALSE	TRUE	TRUE	TRUE	FALSE	FALSE	No	No	No	No	No	No	No	No	No	No	No	No	Off Campus
385	16	4-16 years	Male	Suspected	Student	NEGATIVE	FALSE	FALSE	FALSE	FALSE	FALSE	FALSE	FALSE	FALSE	FALSE	FALSE	TRUE	TRUE	TRUE	TRUE	FALSE	FALSE	FALSE	FALSE	FALSE	FALSE	TRUE	TRUE	TRUE	TRUE	FALSE	TRUE	TRUE	TRUE	TRUE	FALSE	No	No	No	No	No	No	No	No	No	No	No	No	On Campus
386	19	17-40 years	Female	Suspected	Student	NEGATIVE	FALSE	FALSE	FALSE	FALSE	FALSE	FALSE	FALSE	FALSE	FALSE	FALSE	FALSE	FALSE	FALSE	FALSE	TRUE	FALSE	FALSE	FALSE	FALSE	FALSE	FALSE	FALSE	FALSE	FALSE	TRUE	FALSE	FALSE	FALSE	FALSE	TRUE	No	No	No	No	No	No	No	No	No	No	No	No	On Campus
387	21	17-40 years	Male	Suspected	Student	NEGATIVE	FALSE	FALSE	FALSE	FALSE	FALSE	FALSE	FALSE	FALSE	FALSE	FALSE	TRUE	FALSE	TRUE	TRUE	FALSE	FALSE	FALSE	FALSE	FALSE	FALSE	TRUE	FALSE	TRUE	TRUE	FALSE	TRUE	FALSE	TRUE	TRUE	FALSE	No	No	No	No	No	No	No	No	No	No	No	No	Off Campus
388	18	17-40 years	Female	Suspected	Student	NEGATIVE	FALSE	FALSE	FALSE	FALSE	FALSE	FALSE	FALSE	FALSE	FALSE	FALSE	FALSE	FALSE	FALSE	TRUE	FALSE	FALSE	FALSE	FALSE	FALSE	FALSE	FALSE	FALSE	FALSE	TRUE	FALSE	FALSE	FALSE	FALSE	TRUE	FALSE	No	No	No	No	No	No	No	No	No	No	No	No	On Campus
389	19	17-40 years	Female	Suspected	Student	NEGATIVE	FALSE	FALSE	FALSE	FALSE	FALSE	FALSE	FALSE	FALSE	FALSE	FALSE	TRUE	FALSE	FALSE	FALSE	FALSE	FALSE	FALSE	FALSE	FALSE	FALSE	TRUE	FALSE	FALSE	FALSE	FALSE	TRUE	FALSE	FALSE	FALSE	FALSE	No	No	No	No	No	No	No	No	No	No	No	No	On Campus
390	21	17-40 years	Female	Suspected	Student	NEGATIVE	FALSE	FALSE	FALSE	FALSE	FALSE	FALSE	FALSE	FALSE	FALSE	FALSE	FALSE	FALSE	FALSE	FALSE	TRUE	FALSE	FALSE	FALSE	FALSE	FALSE	FALSE	FALSE	FALSE	FALSE	TRUE	FALSE	FALSE	FALSE	FALSE	TRUE	No	No	Yes	No	No	No	No	No	No	No	No	No	Off Campus
391	60	41-65 years	Male	Suspected	Other	NEGATIVE	TRUE	FALSE	FALSE	TRUE	FALSE	FALSE	FALSE	FALSE	FALSE	FALSE	FALSE	FALSE	FALSE	FALSE	FALSE	FALSE	FALSE	FALSE	FALSE	FALSE	TRUE	FALSE	FALSE	TRUE	FALSE	TRUE	FALSE	FALSE	TRUE	FALSE	No	No	No	No	No	No	No	No	No	No	No	No	Others
392	18	17-40 years	Female	Suspected	Student	POSITIVE	FALSE	FALSE	FALSE	FALSE	FALSE	FALSE	FALSE	FALSE	FALSE	FALSE	TRUE	FALSE	TRUE	TRUE	FALSE	TRUE	FALSE	TRUE	TRUE	TRUE	TRUE	FALSE	TRUE	TRUE	FALSE	TRUE	FALSE	TRUE	TRUE	FALSE	No	No	No	No	No	No	No	No	No	No	No	No	On Campus
393	69	Above 66 years	Male	Suspected	Other	NEGATIVE	TRUE	FALSE	FALSE	FALSE	FALSE	FALSE	FALSE	FALSE	FALSE	FALSE	FALSE	FALSE	FALSE	FALSE	FALSE	FALSE	FALSE	FALSE	FALSE	FALSE	TRUE	FALSE	FALSE	FALSE	FALSE	TRUE	FALSE	FALSE	FALSE	FALSE	No	No	No	No	Yes	Yes	No	No	No	No	No	No	Others
394	20	17-40 years	Female	Suspected	Student	POSITIVE	FALSE	FALSE	FALSE	FALSE	FALSE	FALSE	FALSE	FALSE	FALSE	FALSE	TRUE	FALSE	TRUE	TRUE	FALSE	TRUE	FALSE	TRUE	TRUE	TRUE	TRUE	FALSE	TRUE	TRUE	FALSE	TRUE	FALSE	TRUE	TRUE	FALSE	No	No	No	No	No	No	No	No	No	No	No	No	Others
395	20	17-40 years	Female	Suspected	Other	NEGATIVE	TRUE	TRUE	TRUE	TRUE	FALSE	FALSE	FALSE	FALSE	FALSE	FALSE	FALSE	FALSE	FALSE	FALSE	FALSE	FALSE	FALSE	FALSE	FALSE	FALSE	TRUE	TRUE	TRUE	TRUE	FALSE	TRUE	TRUE	TRUE	TRUE	FALSE	No	No	No	No	No	No	No	No	No	No	No	No	Off Campus
396	19	17-40 years	Male	Suspected	Student	POSITIVE	FALSE	FALSE	FALSE	FALSE	FALSE	FALSE	FALSE	FALSE	FALSE	FALSE	TRUE	FALSE	FALSE	FALSE	FALSE	TRUE	FALSE	FALSE	FALSE	FALSE	TRUE	FALSE	FALSE	FALSE	FALSE	TRUE	FALSE	FALSE	FALSE	FALSE	No	No	No	No	No	No	No	No	No	No	No	No	Others
397	17	17-40 years	Male	Suspected	Student	POSITIVE	FALSE	FALSE	FALSE	FALSE	FALSE	FALSE	FALSE	FALSE	FALSE	FALSE	TRUE	TRUE	TRUE	TRUE	FALSE	TRUE	TRUE	TRUE	TRUE	TRUE	TRUE	TRUE	TRUE	TRUE	FALSE	TRUE	TRUE	TRUE	TRUE	FALSE	No	No	No	No	No	No	No	No	No	No	No	No	Off Campus
398	26	17-40 years	Female	Suspected	Student	NEGATIVE	FALSE	FALSE	FALSE	FALSE	FALSE	FALSE	FALSE	FALSE	FALSE	FALSE	TRUE	FALSE	TRUE	FALSE	FALSE	FALSE	FALSE	FALSE	FALSE	FALSE	TRUE	FALSE	TRUE	FALSE	FALSE	TRUE	FALSE	TRUE	FALSE	FALSE	No	No	No	No	No	No	No	No	No	No	No	No	Others
399	19	17-40 years	Male	Suspected	Student	POSITIVE	FALSE	FALSE	FALSE	FALSE	FALSE	FALSE	FALSE	FALSE	FALSE	FALSE	FALSE	FALSE	TRUE	TRUE	FALSE	FALSE	FALSE	TRUE	TRUE	TRUE	FALSE	FALSE	TRUE	TRUE	FALSE	FALSE	FALSE	TRUE	TRUE	FALSE	No	No	No	No	No	No	No	No	No	No	No	No	On Campus
400	21	17-40 years	Female	Suspected	Student	POSITIVE	FALSE	FALSE	FALSE	FALSE	FALSE	FALSE	FALSE	FALSE	FALSE	FALSE	TRUE	FALSE	TRUE	FALSE	FALSE	TRUE	FALSE	TRUE	FALSE	TRUE	TRUE	FALSE	TRUE	FALSE	FALSE	TRUE	FALSE	TRUE	FALSE	FALSE	No	No	No	No	No	No	No	No	No	No	No	No	Off Campus
401	21	17-40 years	Male	Suspected	Student	NEGATIVE	FALSE	FALSE	FALSE	FALSE	FALSE	FALSE	FALSE	FALSE	FALSE	FALSE	FALSE	FALSE	FALSE	FALSE	TRUE	FALSE	FALSE	FALSE	FALSE	FALSE	FALSE	FALSE	FALSE	FALSE	TRUE	FALSE	FALSE	FALSE	FALSE	TRUE	No	No	No	No	No	No	No	No	No	No	No	No	Off Campus
402	21	17-40 years	Female	Suspected	Student	POSITIVE	FALSE	FALSE	FALSE	FALSE	FALSE	FALSE	FALSE	FALSE	FALSE	FALSE	TRUE	TRUE	TRUE	TRUE	FALSE	TRUE	TRUE	TRUE	TRUE	TRUE	TRUE	TRUE	TRUE	TRUE	FALSE	TRUE	TRUE	TRUE	TRUE	FALSE	No	No	No	No	No	No	No	No	No	No	No	No	Off Campus
403	18	17-40 years	Female	Suspected	Student	NEGATIVE	FALSE	FALSE	FALSE	FALSE	FALSE	FALSE	FALSE	FALSE	FALSE	FALSE	FALSE	FALSE	TRUE	FALSE	FALSE	FALSE	FALSE	FALSE	FALSE	FALSE	FALSE	FALSE	TRUE	FALSE	FALSE	FALSE	FALSE	TRUE	FALSE	FALSE	No	No	No	No	No	No	No	No	No	No	No	No	On Campus
404	18	17-40 years	Female	Suspected	Student	NEGATIVE	FALSE	FALSE	FALSE	FALSE	FALSE	FALSE	FALSE	FALSE	FALSE	FALSE	TRUE	FALSE	TRUE	TRUE	FALSE	FALSE	FALSE	FALSE	FALSE	FALSE	TRUE	FALSE	TRUE	TRUE	FALSE	TRUE	FALSE	TRUE	TRUE	FALSE	No	No	No	No	No	No	No	No	No	No	No	No	Off Campus
405	22	17-40 years	Female	Suspected	Student	NEGATIVE	FALSE	FALSE	FALSE	FALSE	FALSE	FALSE	FALSE	FALSE	FALSE	FALSE	TRUE	FALSE	TRUE	FALSE	FALSE	FALSE	FALSE	FALSE	FALSE	FALSE	TRUE	FALSE	TRUE	FALSE	FALSE	TRUE	FALSE	TRUE	FALSE	FALSE	No	No	No	No	No	No	No	No	No	No	No	No	On Campus
406	25	17-40 years	Female	Suspected	Student	POSITIVE	FALSE	FALSE	FALSE	FALSE	FALSE	FALSE	FALSE	FALSE	FALSE	FALSE	TRUE	FALSE	TRUE	TRUE	FALSE	TRUE	FALSE	TRUE	TRUE	TRUE	TRUE	FALSE	TRUE	TRUE	FALSE	TRUE	FALSE	TRUE	TRUE	FALSE	No	No	No	No	No	No	No	No	No	No	No	No	Off Campus
407	22	17-40 years	Female	Suspected	Student	NEGATIVE	FALSE	FALSE	FALSE	FALSE	FALSE	FALSE	FALSE	FALSE	FALSE	FALSE	FALSE	FALSE	FALSE	FALSE	TRUE	FALSE	FALSE	FALSE	FALSE	FALSE	FALSE	FALSE	FALSE	FALSE	TRUE	FALSE	FALSE	FALSE	FALSE	TRUE	No	No	No	No	No	No	No	No	No	No	No	No	On Campus
408	21	17-40 years	Female	Suspected	Student	NEGATIVE	FALSE	FALSE	FALSE	FALSE	FALSE	FALSE	FALSE	FALSE	FALSE	FALSE	TRUE	FALSE	TRUE	FALSE	FALSE	FALSE	FALSE	FALSE	FALSE	FALSE	TRUE	FALSE	TRUE	FALSE	FALSE	TRUE	FALSE	TRUE	FALSE	FALSE	No	No	No	No	No	No	No	No	No	No	No	No	On Campus
409	22	17-40 years	Male	Suspected	Student	POSITIVE	FALSE	FALSE	FALSE	FALSE	FALSE	FALSE	FALSE	FALSE	FALSE	FALSE	TRUE	FALSE	TRUE	TRUE	FALSE	TRUE	FALSE	TRUE	TRUE	TRUE	TRUE	FALSE	TRUE	TRUE	FALSE	TRUE	FALSE	TRUE	TRUE	FALSE	No	No	No	No	No	No	No	No	No	No	No	No	Others
410	35	17-40 years	Female	Suspected	Other	NEGATIVE	TRUE	TRUE	TRUE	TRUE	FALSE	FALSE	FALSE	FALSE	FALSE	FALSE	FALSE	FALSE	FALSE	FALSE	FALSE	FALSE	FALSE	FALSE	FALSE	FALSE	TRUE	TRUE	TRUE	TRUE	FALSE	TRUE	TRUE	TRUE	TRUE	FALSE	No	No	No	No	No	No	No	No	No	No	No	No	Others
411	34	17-40 years	Female	Suspected	Other	NEGATIVE	FALSE	TRUE	TRUE	TRUE	FALSE	FALSE	FALSE	FALSE	FALSE	FALSE	FALSE	FALSE	FALSE	FALSE	FALSE	FALSE	FALSE	FALSE	FALSE	FALSE	FALSE	TRUE	TRUE	TRUE	FALSE	FALSE	TRUE	TRUE	TRUE	FALSE	No	No	No	No	No	No	No	No	No	No	No	No	Others
412	24	17-40 years	Male	Probable	Student	POSITIVE	FALSE	FALSE	FALSE	FALSE	FALSE	FALSE	FALSE	FALSE	FALSE	FALSE	FALSE	FALSE	FALSE	FALSE	TRUE	FALSE	FALSE	FALSE	FALSE	FALSE	FALSE	FALSE	FALSE	FALSE	TRUE	FALSE	FALSE	FALSE	FALSE	TRUE	No	No	No	No	No	No	No	No	No	No	No	No	On Campus
413	24	17-40 years	Female	Suspected	Student	POSITIVE	FALSE	FALSE	FALSE	FALSE	FALSE	FALSE	FALSE	FALSE	FALSE	FALSE	TRUE	FALSE	TRUE	TRUE	FALSE	TRUE	FALSE	TRUE	TRUE	TRUE	TRUE	FALSE	TRUE	TRUE	FALSE	TRUE	FALSE	TRUE	TRUE	FALSE	No	No	No	No	No	No	No	No	No	No	No	No	Off Campus
414	23	17-40 years	Male	Suspected	Student	NEGATIVE	FALSE	FALSE	FALSE	FALSE	FALSE	FALSE	FALSE	FALSE	FALSE	FALSE	FALSE	FALSE	FALSE	FALSE	TRUE	FALSE	FALSE	FALSE	FALSE	FALSE	FALSE	FALSE	FALSE	FALSE	TRUE	FALSE	FALSE	FALSE	FALSE	TRUE	No	No	No	No	No	No	No	No	No	No	No	No	Off Campus
415	22	17-40 years	Male	Suspected	Student	POSITIVE	FALSE	FALSE	FALSE	FALSE	FALSE	FALSE	FALSE	FALSE	FALSE	FALSE	TRUE	FALSE	TRUE	FALSE	FALSE	TRUE	FALSE	TRUE	FALSE	TRUE	TRUE	FALSE	TRUE	FALSE	FALSE	TRUE	FALSE	TRUE	FALSE	FALSE	No	No	No	No	No	No	No	No	No	No	No	No	Off Campus
416	21	17-40 years	Female	Probable	Student	NEGATIVE	FALSE	FALSE	FALSE	FALSE	FALSE	FALSE	FALSE	FALSE	FALSE	FALSE	TRUE	FALSE	TRUE	FALSE	FALSE	FALSE	FALSE	FALSE	FALSE	FALSE	TRUE	FALSE	TRUE	FALSE	FALSE	TRUE	FALSE	TRUE	FALSE	FALSE	No	No	No	No	No	No	No	No	No	No	No	No	Off Campus
417	25	17-40 years	Male	Suspected	Student	NEGATIVE	FALSE	FALSE	FALSE	FALSE	FALSE	FALSE	FALSE	FALSE	FALSE	FALSE	TRUE	FALSE	TRUE	FALSE	FALSE	FALSE	FALSE	FALSE	FALSE	FALSE	TRUE	FALSE	TRUE	FALSE	FALSE	TRUE	FALSE	TRUE	FALSE	FALSE	No	No	No	No	No	No	No	No	No	No	No	No	Off Campus
418	20	17-40 years	Male	Suspected	Student	NEGATIVE	FALSE	FALSE	FALSE	FALSE	FALSE	FALSE	FALSE	FALSE	FALSE	FALSE	FALSE	TRUE	TRUE	FALSE	FALSE	FALSE	FALSE	FALSE	FALSE	FALSE	FALSE	TRUE	TRUE	FALSE	FALSE	FALSE	TRUE	TRUE	FALSE	FALSE	No	No	No	No	No	No	No	No	No	No	No	No	Others
419	19	17-40 years	Female	Suspected	Student	NEGATIVE	FALSE	FALSE	FALSE	FALSE	FALSE	FALSE	FALSE	FALSE	FALSE	FALSE	FALSE	FALSE	TRUE	TRUE	FALSE	FALSE	FALSE	FALSE	FALSE	FALSE	FALSE	FALSE	TRUE	TRUE	FALSE	FALSE	FALSE	TRUE	TRUE	FALSE	No	No	No	No	No	No	No	No	No	No	No	No	On Campus
420	24	17-40 years	Female	Suspected	Other	NEGATIVE	TRUE	TRUE	TRUE	FALSE	FALSE	FALSE	FALSE	FALSE	FALSE	FALSE	FALSE	FALSE	FALSE	FALSE	FALSE	FALSE	FALSE	FALSE	FALSE	FALSE	TRUE	TRUE	TRUE	FALSE	FALSE	TRUE	TRUE	TRUE	FALSE	FALSE	No	No	No	No	Yes	Yes	No	No	No	No	No	No	Others
421	18	17-40 years	Female	Suspected	Student	NEGATIVE	FALSE	FALSE	FALSE	FALSE	FALSE	FALSE	FALSE	FALSE	FALSE	FALSE	FALSE	TRUE	TRUE	FALSE	FALSE	FALSE	FALSE	FALSE	FALSE	FALSE	FALSE	TRUE	TRUE	FALSE	FALSE	FALSE	TRUE	TRUE	FALSE	FALSE	No	No	No	No	No	No	No	No	No	No	No	No	On Campus
422	18	17-40 years	Female	Suspected	Student	NEGATIVE	FALSE	FALSE	FALSE	FALSE	FALSE	FALSE	FALSE	FALSE	FALSE	FALSE	FALSE	TRUE	FALSE	FALSE	FALSE	FALSE	FALSE	FALSE	FALSE	FALSE	FALSE	TRUE	FALSE	FALSE	FALSE	FALSE	TRUE	FALSE	FALSE	FALSE	No	No	No	No	No	No	No	No	No	No	No	No	Off Campus
423	19	17-40 years	Female	Suspected	Student	NEGATIVE	FALSE	FALSE	FALSE	FALSE	FALSE	FALSE	FALSE	FALSE	FALSE	FALSE	TRUE	FALSE	TRUE	FALSE	FALSE	FALSE	FALSE	FALSE	FALSE	FALSE	TRUE	FALSE	TRUE	FALSE	FALSE	TRUE	FALSE	TRUE	FALSE	FALSE	No	No	No	No	No	No	No	No	No	No	No	No	On Campus
424	23	17-40 years	Male	Suspected	Student	POSITIVE	FALSE	FALSE	FALSE	FALSE	FALSE	FALSE	FALSE	FALSE	FALSE	FALSE	TRUE	FALSE	TRUE	TRUE	FALSE	TRUE	FALSE	TRUE	TRUE	TRUE	TRUE	FALSE	TRUE	TRUE	FALSE	TRUE	FALSE	TRUE	TRUE	FALSE	No	No	No	No	No	No	No	No	No	No	No	No	Off Campus
425	24	17-40 years	Female	Confirmed	Student	POSITIVE	FALSE	FALSE	FALSE	FALSE	FALSE	FALSE	FALSE	FALSE	FALSE	FALSE	TRUE	TRUE	TRUE	TRUE	FALSE	TRUE	TRUE	TRUE	TRUE	TRUE	TRUE	TRUE	TRUE	TRUE	FALSE	TRUE	TRUE	TRUE	TRUE	FALSE	No	No	No	No	No	No	No	No	No	No	No	No	Others
426	21	17-40 years	Male	Confirmed	Student	POSITIVE	FALSE	FALSE	FALSE	FALSE	FALSE	FALSE	FALSE	FALSE	FALSE	FALSE	FALSE	FALSE	FALSE	FALSE	TRUE	FALSE	FALSE	FALSE	FALSE	FALSE	FALSE	FALSE	FALSE	FALSE	TRUE	FALSE	FALSE	FALSE	FALSE	TRUE	No	No	No	No	No	No	No	No	No	No	No	No	Off Campus
427	21	17-40 years	Male	Suspected	Student	POSITIVE	FALSE	FALSE	FALSE	FALSE	FALSE	FALSE	FALSE	FALSE	FALSE	FALSE	FALSE	FALSE	FALSE	FALSE	TRUE	FALSE	FALSE	FALSE	FALSE	FALSE	FALSE	FALSE	FALSE	FALSE	TRUE	FALSE	FALSE	FALSE	FALSE	TRUE	No	No	No	No	No	No	No	No	No	No	No	No	Off Campus
428	19	17-40 years	Male	Confirmed	Student	NEGATIVE	FALSE	FALSE	FALSE	FALSE	FALSE	FALSE	FALSE	FALSE	FALSE	FALSE	FALSE	FALSE	TRUE	FALSE	FALSE	FALSE	FALSE	FALSE	FALSE	FALSE	FALSE	FALSE	TRUE	FALSE	FALSE	FALSE	FALSE	TRUE	FALSE	FALSE	No	No	No	No	No	No	No	Yes	No	No	No	No	Off Campus
429	21	17-40 years	Female	Probable	Student	NEGATIVE	FALSE	FALSE	FALSE	FALSE	FALSE	FALSE	FALSE	FALSE	FALSE	FALSE	FALSE	FALSE	FALSE	FALSE	TRUE	FALSE	FALSE	FALSE	FALSE	FALSE	FALSE	FALSE	FALSE	FALSE	TRUE	FALSE	FALSE	FALSE	FALSE	TRUE	No	No	No	No	No	No	No	No	No	No	No	No	On Campus
430	22	17-40 years	Male	Suspected	Student	NEGATIVE	FALSE	FALSE	FALSE	FALSE	FALSE	FALSE	FALSE	FALSE	FALSE	FALSE	TRUE	FALSE	TRUE	FALSE	FALSE	FALSE	FALSE	FALSE	FALSE	FALSE	TRUE	FALSE	TRUE	FALSE	FALSE	TRUE	FALSE	TRUE	FALSE	FALSE	No	No	No	No	No	No	No	No	No	No	No	No	On Campus
431	22	17-40 years	Male	Suspected	Student	NEGATIVE	FALSE	FALSE	FALSE	FALSE	FALSE	FALSE	FALSE	FALSE	FALSE	FALSE	TRUE	FALSE	TRUE	TRUE	FALSE	FALSE	FALSE	FALSE	FALSE	FALSE	TRUE	FALSE	TRUE	TRUE	FALSE	TRUE	FALSE	TRUE	TRUE	FALSE	No	No	No	No	No	No	No	No	No	No	No	No	Off Campus
432	19	17-40 years	Female	Suspected	Student	POSITIVE	FALSE	FALSE	FALSE	FALSE	FALSE	FALSE	FALSE	FALSE	FALSE	FALSE	TRUE	FALSE	TRUE	TRUE	FALSE	TRUE	FALSE	TRUE	TRUE	TRUE	TRUE	FALSE	TRUE	TRUE	FALSE	TRUE	FALSE	TRUE	TRUE	FALSE	No	No	No	No	No	No	No	No	No	No	No	No	On Campus
433	19	17-40 years	Female	Suspected	Student	NEGATIVE	FALSE	FALSE	FALSE	FALSE	FALSE	FALSE	FALSE	FALSE	FALSE	FALSE	TRUE	TRUE	TRUE	FALSE	FALSE	FALSE	FALSE	FALSE	FALSE	FALSE	TRUE	TRUE	TRUE	FALSE	FALSE	TRUE	TRUE	TRUE	FALSE	FALSE	No	No	Yes	No	No	No	No	No	No	No	No	No	On Campus
434	22	17-40 years	Female	Suspected	Student	NEGATIVE	FALSE	FALSE	FALSE	FALSE	FALSE	FALSE	FALSE	FALSE	FALSE	FALSE	TRUE	FALSE	TRUE	FALSE	FALSE	FALSE	FALSE	FALSE	FALSE	FALSE	TRUE	FALSE	TRUE	FALSE	FALSE	TRUE	FALSE	TRUE	FALSE	FALSE	No	No	No	No	No	No	No	No	No	No	No	No	Off Campus
435	21	17-40 years	Male	Suspected	Student	POSITIVE	FALSE	FALSE	FALSE	FALSE	FALSE	FALSE	FALSE	FALSE	FALSE	FALSE	FALSE	FALSE	TRUE	TRUE	FALSE	FALSE	FALSE	TRUE	TRUE	TRUE	FALSE	FALSE	TRUE	TRUE	FALSE	FALSE	FALSE	TRUE	TRUE	FALSE	No	No	No	No	No	No	No	No	No	No	No	No	On Campus
436	19	17-40 years	Female	Suspected	Student	POSITIVE	FALSE	FALSE	FALSE	FALSE	FALSE	FALSE	FALSE	FALSE	FALSE	FALSE	FALSE	FALSE	FALSE	TRUE	FALSE	FALSE	FALSE	FALSE	TRUE	FALSE	FALSE	FALSE	FALSE	TRUE	FALSE	FALSE	FALSE	FALSE	TRUE	FALSE	No	No	No	No	No	No	No	No	No	No	No	No	On Campus
437	23	17-40 years	Male	Suspected	Student	POSITIVE	FALSE	FALSE	FALSE	FALSE	FALSE	FALSE	FALSE	FALSE	FALSE	FALSE	TRUE	FALSE	FALSE	TRUE	FALSE	TRUE	FALSE	FALSE	TRUE	FALSE	TRUE	FALSE	FALSE	TRUE	FALSE	TRUE	FALSE	FALSE	TRUE	FALSE	No	No	No	No	No	No	No	No	No	No	No	No	Off Campus
438	21	17-40 years	Female	Suspected	Student	NEGATIVE	FALSE	FALSE	FALSE	FALSE	FALSE	FALSE	FALSE	FALSE	FALSE	FALSE	TRUE	FALSE	TRUE	FALSE	FALSE	FALSE	FALSE	FALSE	FALSE	FALSE	TRUE	FALSE	TRUE	FALSE	FALSE	TRUE	FALSE	TRUE	FALSE	FALSE	No	No	No	No	No	No	No	No	No	No	No	No	On Campus
439	19	17-40 years	Female	Suspected	Student	NEGATIVE	FALSE	FALSE	FALSE	FALSE	FALSE	FALSE	FALSE	FALSE	FALSE	FALSE	TRUE	FALSE	TRUE	TRUE	FALSE	FALSE	FALSE	FALSE	FALSE	FALSE	TRUE	FALSE	TRUE	TRUE	FALSE	TRUE	FALSE	TRUE	TRUE	FALSE	No	No	No	No	No	No	No	No	No	No	No	No	Off Campus
440	17	17-40 years	Female	Suspected	Student	NEGATIVE	FALSE	FALSE	FALSE	FALSE	FALSE	FALSE	FALSE	FALSE	FALSE	FALSE	FALSE	FALSE	FALSE	FALSE	TRUE	FALSE	FALSE	FALSE	FALSE	FALSE	FALSE	FALSE	FALSE	FALSE	TRUE	FALSE	FALSE	FALSE	FALSE	TRUE	No	No	No	No	No	No	No	No	No	No	No	No	On Campus
441	21	17-40 years	Male	Suspected	Student	POSITIVE	FALSE	FALSE	FALSE	FALSE	FALSE	FALSE	FALSE	FALSE	FALSE	FALSE	TRUE	FALSE	TRUE	FALSE	FALSE	TRUE	FALSE	TRUE	FALSE	TRUE	TRUE	FALSE	TRUE	FALSE	FALSE	TRUE	FALSE	TRUE	FALSE	FALSE	No	No	No	No	No	No	No	No	No	No	No	No	On Campus
442	22	17-40 years	Female	Suspected	Student	POSITIVE	FALSE	FALSE	FALSE	FALSE	FALSE	FALSE	FALSE	FALSE	FALSE	FALSE	TRUE	TRUE	TRUE	TRUE	FALSE	TRUE	TRUE	TRUE	TRUE	TRUE	TRUE	TRUE	TRUE	TRUE	FALSE	TRUE	TRUE	TRUE	TRUE	FALSE	No	No	No	No	No	No	No	No	No	No	No	No	On Campus
443	18	17-40 years	Male	Probable	Student	NEGATIVE	FALSE	FALSE	FALSE	FALSE	FALSE	FALSE	FALSE	FALSE	FALSE	FALSE	TRUE	TRUE	TRUE	TRUE	FALSE	FALSE	FALSE	FALSE	FALSE	FALSE	TRUE	TRUE	TRUE	TRUE	FALSE	TRUE	TRUE	TRUE	TRUE	FALSE	No	No	No	No	No	No	No	No	No	No	No	No	Others
444	19	17-40 years	Male	Suspected	Student	NEGATIVE	FALSE	FALSE	FALSE	FALSE	FALSE	FALSE	FALSE	FALSE	FALSE	FALSE	TRUE	FALSE	TRUE	FALSE	FALSE	FALSE	FALSE	FALSE	FALSE	FALSE	TRUE	FALSE	TRUE	FALSE	FALSE	TRUE	FALSE	TRUE	FALSE	FALSE	No	No	No	No	No	No	No	No	No	No	No	No	On Campus
445	18	17-40 years	Male	Suspected	Student	NEGATIVE	FALSE	FALSE	FALSE	FALSE	FALSE	FALSE	FALSE	FALSE	FALSE	FALSE	FALSE	FALSE	FALSE	FALSE	TRUE	FALSE	FALSE	FALSE	FALSE	FALSE	FALSE	FALSE	FALSE	FALSE	TRUE	FALSE	FALSE	FALSE	FALSE	TRUE	No	No	No	No	No	No	No	No	No	No	No	No	On Campus
446	19	17-40 years	Male	Suspected	Student	POSITIVE	FALSE	FALSE	FALSE	FALSE	FALSE	FALSE	FALSE	FALSE	FALSE	FALSE	TRUE	FALSE	TRUE	FALSE	FALSE	TRUE	FALSE	TRUE	FALSE	TRUE	TRUE	FALSE	TRUE	FALSE	FALSE	TRUE	FALSE	TRUE	FALSE	FALSE	No	No	No	No	No	No	No	No	No	No	No	No	On Campus
447	20	17-40 years	Female	Suspected	Student	NEGATIVE	FALSE	FALSE	FALSE	FALSE	FALSE	FALSE	FALSE	FALSE	FALSE	FALSE	TRUE	TRUE	TRUE	FALSE	FALSE	FALSE	FALSE	FALSE	FALSE	FALSE	TRUE	TRUE	TRUE	FALSE	FALSE	TRUE	TRUE	TRUE	FALSE	FALSE	No	No	No	No	No	No	No	No	No	No	No	No	On Campus
448	21	17-40 years	Female	Suspected	Student	NEGATIVE	FALSE	FALSE	FALSE	FALSE	FALSE	FALSE	FALSE	FALSE	FALSE	FALSE	TRUE	FALSE	TRUE	TRUE	FALSE	FALSE	FALSE	FALSE	FALSE	FALSE	TRUE	FALSE	TRUE	TRUE	FALSE	TRUE	FALSE	TRUE	TRUE	FALSE	No	No	No	No	No	No	No	No	No	No	No	No	Off Campus
449	28	17-40 years	Male	Suspected	Student	NEGATIVE	FALSE	FALSE	FALSE	FALSE	FALSE	FALSE	FALSE	FALSE	FALSE	FALSE	TRUE	FALSE	TRUE	FALSE	FALSE	FALSE	FALSE	FALSE	FALSE	FALSE	TRUE	FALSE	TRUE	FALSE	FALSE	TRUE	FALSE	TRUE	FALSE	FALSE	No	No	No	No	No	No	No	No	No	No	No	No	Off Campus
450	24	17-40 years	Male	Suspected	Student	NEGATIVE	FALSE	FALSE	FALSE	FALSE	FALSE	FALSE	FALSE	FALSE	FALSE	FALSE	TRUE	FALSE	TRUE	FALSE	FALSE	FALSE	FALSE	FALSE	FALSE	FALSE	TRUE	FALSE	TRUE	FALSE	FALSE	TRUE	FALSE	TRUE	FALSE	FALSE	No	No	No	No	No	No	No	No	No	No	No	No	Off Campus
451	23	17-40 years	Male	Suspected	Student	NEGATIVE	FALSE	FALSE	FALSE	FALSE	FALSE	FALSE	FALSE	FALSE	FALSE	FALSE	TRUE	FALSE	TRUE	TRUE	FALSE	FALSE	FALSE	FALSE	FALSE	FALSE	TRUE	FALSE	TRUE	TRUE	FALSE	TRUE	FALSE	TRUE	TRUE	FALSE	No	No	No	No	No	No	No	No	No	No	No	No	Off Campus
452	21	17-40 years	Female	Suspected	Student	POSITIVE	FALSE	FALSE	FALSE	FALSE	FALSE	FALSE	FALSE	FALSE	FALSE	FALSE	TRUE	TRUE	FALSE	TRUE	FALSE	TRUE	TRUE	FALSE	TRUE	FALSE	TRUE	TRUE	FALSE	TRUE	FALSE	TRUE	TRUE	FALSE	TRUE	FALSE	No	No	No	No	No	No	No	No	No	No	No	No	On Campus
453	23	17-40 years	Female	Suspected	Student	NEGATIVE	FALSE	FALSE	FALSE	FALSE	FALSE	FALSE	FALSE	FALSE	FALSE	FALSE	TRUE	TRUE	TRUE	TRUE	FALSE	FALSE	FALSE	FALSE	FALSE	FALSE	TRUE	TRUE	TRUE	TRUE	FALSE	TRUE	TRUE	TRUE	TRUE	FALSE	No	No	No	No	No	No	No	No	No	No	No	No	On Campus
454	24	17-40 years	Female	Suspected	Student	NEGATIVE	FALSE	FALSE	FALSE	FALSE	FALSE	FALSE	FALSE	FALSE	FALSE	FALSE	FALSE	TRUE	TRUE	FALSE	FALSE	FALSE	FALSE	FALSE	FALSE	FALSE	FALSE	TRUE	TRUE	FALSE	FALSE	FALSE	TRUE	TRUE	FALSE	FALSE	No	No	No	No	No	Yes	No	No	No	No	No	No	On Campus
455	21	17-40 years	Male	Suspected	Student	NEGATIVE	FALSE	FALSE	FALSE	FALSE	FALSE	FALSE	FALSE	FALSE	FALSE	FALSE	TRUE	FALSE	FALSE	FALSE	FALSE	FALSE	FALSE	FALSE	FALSE	FALSE	TRUE	FALSE	FALSE	FALSE	FALSE	TRUE	FALSE	FALSE	FALSE	FALSE	No	No	No	No	No	No	No	No	No	No	No	No	On Campus
456	21	17-40 years	Male	Suspected	Student	NEGATIVE	FALSE	FALSE	FALSE	FALSE	FALSE	FALSE	FALSE	FALSE	FALSE	FALSE	TRUE	FALSE	TRUE	FALSE	FALSE	FALSE	FALSE	FALSE	FALSE	FALSE	TRUE	FALSE	TRUE	FALSE	FALSE	TRUE	FALSE	TRUE	FALSE	FALSE	No	No	No	No	No	No	No	No	No	No	No	No	Off Campus
457	25	17-40 years	Female	Suspected	Student	NEGATIVE	FALSE	FALSE	FALSE	FALSE	FALSE	FALSE	FALSE	FALSE	FALSE	FALSE	TRUE	TRUE	TRUE	TRUE	FALSE	FALSE	FALSE	FALSE	FALSE	FALSE	TRUE	TRUE	TRUE	TRUE	FALSE	TRUE	TRUE	TRUE	TRUE	FALSE	No	No	No	No	No	No	No	No	No	No	No	No	On Campus
458	22	17-40 years	Female	Suspected	Student	NEGATIVE	FALSE	FALSE	FALSE	FALSE	FALSE	FALSE	FALSE	FALSE	FALSE	FALSE	FALSE	FALSE	TRUE	FALSE	FALSE	FALSE	FALSE	FALSE	FALSE	FALSE	FALSE	FALSE	TRUE	FALSE	FALSE	FALSE	FALSE	TRUE	FALSE	FALSE	No	No	No	No	No	No	No	No	No	No	No	No	On Campus
459	22	17-40 years	Female	Suspected	Student	NEGATIVE	FALSE	FALSE	FALSE	FALSE	FALSE	FALSE	FALSE	FALSE	FALSE	FALSE	TRUE	FALSE	TRUE	FALSE	FALSE	FALSE	FALSE	FALSE	FALSE	FALSE	TRUE	FALSE	TRUE	FALSE	FALSE	TRUE	FALSE	TRUE	FALSE	FALSE	No	No	No	No	No	No	No	No	No	No	No	No	On Campus
460	18	17-40 years	Female	Suspected	Student	POSITIVE	FALSE	FALSE	FALSE	FALSE	FALSE	FALSE	FALSE	FALSE	FALSE	FALSE	FALSE	FALSE	FALSE	FALSE	TRUE	FALSE	FALSE	FALSE	FALSE	FALSE	FALSE	FALSE	FALSE	FALSE	TRUE	FALSE	FALSE	FALSE	FALSE	TRUE	No	No	No	No	No	Yes	No	Yes	No	No	No	No	On Campus
461	21	17-40 years	Female	Suspected	Student	POSITIVE	FALSE	FALSE	FALSE	FALSE	FALSE	FALSE	FALSE	FALSE	FALSE	FALSE	TRUE	FALSE	FALSE	FALSE	FALSE	TRUE	FALSE	FALSE	FALSE	FALSE	TRUE	FALSE	FALSE	FALSE	FALSE	TRUE	FALSE	FALSE	FALSE	FALSE	No	No	No	No	No	No	No	No	No	No	No	No	Others
462	20	17-40 years	Male	Suspected	Student	NEGATIVE	FALSE	FALSE	FALSE	FALSE	FALSE	FALSE	FALSE	FALSE	FALSE	FALSE	TRUE	TRUE	TRUE	FALSE	FALSE	FALSE	FALSE	FALSE	FALSE	FALSE	TRUE	TRUE	TRUE	FALSE	FALSE	TRUE	TRUE	TRUE	FALSE	FALSE	No	No	No	No	No	No	No	No	No	No	No	No	Others
463	22	17-40 years	Female	Suspected	Student	POSITIVE	FALSE	FALSE	FALSE	FALSE	FALSE	FALSE	FALSE	FALSE	FALSE	FALSE	FALSE	TRUE	TRUE	TRUE	FALSE	FALSE	TRUE	TRUE	TRUE	TRUE	FALSE	TRUE	TRUE	TRUE	FALSE	FALSE	TRUE	TRUE	TRUE	FALSE	No	No	No	No	No	No	No	No	No	No	No	No	Off Campus
464	20	17-40 years	Female	Suspected	Student	POSITIVE	FALSE	FALSE	FALSE	FALSE	FALSE	FALSE	FALSE	FALSE	FALSE	FALSE	FALSE	TRUE	FALSE	TRUE	FALSE	FALSE	TRUE	FALSE	TRUE	FALSE	FALSE	TRUE	FALSE	TRUE	FALSE	FALSE	TRUE	FALSE	TRUE	FALSE	No	No	No	No	No	No	No	No	No	No	No	No	On Campus
465	22	17-40 years	Female	Suspected	Student	POSITIVE	FALSE	FALSE	FALSE	FALSE	FALSE	FALSE	FALSE	FALSE	FALSE	FALSE	TRUE	FALSE	TRUE	FALSE	FALSE	TRUE	FALSE	TRUE	FALSE	TRUE	TRUE	FALSE	TRUE	FALSE	FALSE	TRUE	FALSE	TRUE	FALSE	FALSE	No	No	No	No	No	No	No	No	No	No	No	No	On Campus
466	19	17-40 years	Male	Suspected	Student	NEGATIVE	FALSE	FALSE	FALSE	FALSE	FALSE	FALSE	FALSE	FALSE	FALSE	FALSE	TRUE	TRUE	TRUE	FALSE	FALSE	FALSE	FALSE	FALSE	FALSE	FALSE	TRUE	TRUE	TRUE	FALSE	FALSE	TRUE	TRUE	TRUE	FALSE	FALSE	No	No	No	No	No	No	No	Yes	No	No	No	No	On Campus
467	19	17-40 years	Female	Suspected	Student	POSITIVE	FALSE	FALSE	FALSE	FALSE	FALSE	FALSE	FALSE	FALSE	FALSE	FALSE	TRUE	FALSE	TRUE	FALSE	FALSE	TRUE	FALSE	TRUE	FALSE	TRUE	TRUE	FALSE	TRUE	FALSE	FALSE	TRUE	FALSE	TRUE	FALSE	FALSE	No	No	No	No	No	Yes	No	Yes	No	No	No	No	On Campus
468	19	17-40 years	Male	Suspected	Student	NEGATIVE	FALSE	FALSE	FALSE	FALSE	FALSE	FALSE	FALSE	FALSE	FALSE	FALSE	TRUE	TRUE	TRUE	FALSE	FALSE	FALSE	FALSE	FALSE	FALSE	FALSE	TRUE	TRUE	TRUE	FALSE	FALSE	TRUE	TRUE	TRUE	FALSE	FALSE	No	No	No	No	No	No	No	Yes	No	No	No	No	On Campus
469	21	17-40 years	Male	Suspected	Student	NEGATIVE	FALSE	FALSE	FALSE	FALSE	FALSE	FALSE	FALSE	FALSE	FALSE	FALSE	TRUE	FALSE	TRUE	TRUE	FALSE	FALSE	FALSE	FALSE	FALSE	FALSE	TRUE	FALSE	TRUE	TRUE	FALSE	TRUE	FALSE	TRUE	TRUE	FALSE	No	No	No	No	No	No	No	Yes	No	No	No	No	On Campus
470	24	17-40 years	Female	Suspected	Student	NEGATIVE	FALSE	FALSE	FALSE	FALSE	FALSE	FALSE	FALSE	FALSE	FALSE	FALSE	TRUE	TRUE	TRUE	FALSE	FALSE	FALSE	FALSE	FALSE	FALSE	FALSE	TRUE	TRUE	TRUE	FALSE	FALSE	TRUE	TRUE	TRUE	FALSE	FALSE	No	No	No	No	No	No	No	Yes	No	No	No	No	Others
471	21	17-40 years	Male	Suspected	Student	POSITIVE	FALSE	FALSE	FALSE	FALSE	FALSE	FALSE	FALSE	FALSE	FALSE	FALSE	TRUE	FALSE	TRUE	FALSE	FALSE	TRUE	FALSE	TRUE	FALSE	TRUE	TRUE	FALSE	TRUE	FALSE	FALSE	TRUE	FALSE	TRUE	FALSE	FALSE	No	No	No	No	No	No	No	Yes	No	No	No	No	Off Campus
472	25	17-40 years	Male	Suspected	Student	NEGATIVE	FALSE	FALSE	FALSE	FALSE	FALSE	FALSE	FALSE	FALSE	FALSE	FALSE	TRUE	FALSE	TRUE	FALSE	FALSE	FALSE	FALSE	FALSE	FALSE	FALSE	TRUE	FALSE	TRUE	FALSE	FALSE	TRUE	FALSE	TRUE	FALSE	FALSE	No	No	No	No	No	No	No	Yes	No	No	No	No	Off Campus
473	20	17-40 years	Female	Suspected	Student	NEGATIVE	FALSE	FALSE	FALSE	FALSE	FALSE	FALSE	FALSE	FALSE	FALSE	FALSE	TRUE	FALSE	TRUE	FALSE	FALSE	FALSE	FALSE	FALSE	FALSE	FALSE	TRUE	FALSE	TRUE	FALSE	FALSE	TRUE	FALSE	TRUE	FALSE	FALSE	No	No	No	No	No	No	No	Yes	No	No	No	No	Others
474	20	17-40 years	Female	Suspected	Student	POSITIVE	FALSE	FALSE	FALSE	FALSE	FALSE	FALSE	FALSE	FALSE	FALSE	FALSE	TRUE	FALSE	TRUE	TRUE	FALSE	TRUE	FALSE	TRUE	TRUE	TRUE	TRUE	FALSE	TRUE	TRUE	FALSE	TRUE	FALSE	TRUE	TRUE	FALSE	No	No	No	No	No	No	No	Yes	No	No	No	No	Off Campus
475	41	41-65 years	Female	Suspected	Other	NEGATIVE	TRUE	FALSE	TRUE	FALSE	FALSE	FALSE	FALSE	FALSE	FALSE	FALSE	FALSE	FALSE	FALSE	FALSE	FALSE	FALSE	FALSE	FALSE	FALSE	FALSE	TRUE	FALSE	TRUE	FALSE	FALSE	TRUE	FALSE	TRUE	FALSE	FALSE	No	No	No	No	No	No	No	Yes	No	No	No	No	Off Campus
476	17	17-40 years	Female	Suspected	Student	POSITIVE	FALSE	FALSE	FALSE	FALSE	FALSE	FALSE	FALSE	FALSE	FALSE	FALSE	TRUE	FALSE	TRUE	TRUE	FALSE	TRUE	FALSE	TRUE	TRUE	TRUE	TRUE	FALSE	TRUE	TRUE	FALSE	TRUE	FALSE	TRUE	TRUE	FALSE	No	No	No	No	No	No	No	Yes	No	No	No	No	Others
477	21	17-40 years	Female	Suspected	Student	NEGATIVE	FALSE	FALSE	FALSE	FALSE	FALSE	FALSE	FALSE	FALSE	FALSE	FALSE	TRUE	TRUE	TRUE	TRUE	FALSE	FALSE	FALSE	FALSE	FALSE	FALSE	TRUE	TRUE	TRUE	TRUE	FALSE	TRUE	TRUE	TRUE	TRUE	FALSE	No	No	Yes	No	No	No	No	Yes	No	No	No	No	On Campus
478	24	17-40 years	Female	Suspected	Student	NEGATIVE	FALSE	FALSE	FALSE	FALSE	FALSE	FALSE	FALSE	FALSE	FALSE	FALSE	TRUE	FALSE	TRUE	FALSE	FALSE	FALSE	FALSE	FALSE	FALSE	FALSE	TRUE	FALSE	TRUE	FALSE	FALSE	TRUE	FALSE	TRUE	FALSE	FALSE	No	No	Yes	No	No	No	No	Yes	No	No	No	No	Off Campus
479	23	17-40 years	Male	Suspected	Student	POSITIVE	FALSE	FALSE	FALSE	FALSE	FALSE	FALSE	FALSE	FALSE	FALSE	FALSE	TRUE	FALSE	TRUE	TRUE	FALSE	TRUE	FALSE	TRUE	TRUE	TRUE	TRUE	FALSE	TRUE	TRUE	FALSE	TRUE	FALSE	TRUE	TRUE	FALSE	No	No	No	No	No	No	No	Yes	No	No	No	No	Off Campus
480	23	17-40 years	Female	Suspected	Student	NEGATIVE	FALSE	FALSE	FALSE	FALSE	FALSE	FALSE	FALSE	FALSE	FALSE	FALSE	TRUE	TRUE	TRUE	FALSE	FALSE	FALSE	FALSE	FALSE	FALSE	FALSE	TRUE	TRUE	TRUE	FALSE	FALSE	TRUE	TRUE	TRUE	FALSE	FALSE	No	No	No	No	No	No	No	Yes	No	No	No	No	Off Campus
481	18	17-40 years	Female	Suspected	Student	POSITIVE	FALSE	FALSE	FALSE	FALSE	FALSE	FALSE	FALSE	FALSE	FALSE	FALSE	TRUE	TRUE	TRUE	FALSE	FALSE	TRUE	TRUE	TRUE	FALSE	TRUE	TRUE	TRUE	TRUE	FALSE	FALSE	TRUE	TRUE	TRUE	FALSE	FALSE	No	No	No	No	No	No	No	Yes	No	No	No	No	Off Campus
482	20	17-40 years	Male	Suspected	Student	NEGATIVE	FALSE	FALSE	FALSE	FALSE	FALSE	FALSE	FALSE	FALSE	FALSE	FALSE	TRUE	FALSE	TRUE	FALSE	FALSE	FALSE	FALSE	FALSE	FALSE	FALSE	TRUE	FALSE	TRUE	FALSE	FALSE	TRUE	FALSE	TRUE	FALSE	FALSE	No	No	No	No	No	No	No	No	No	No	No	No	Off Campus
483	23	17-40 years	Male	Suspected	Student	NEGATIVE	FALSE	FALSE	FALSE	FALSE	FALSE	FALSE	FALSE	FALSE	FALSE	FALSE	FALSE	FALSE	TRUE	FALSE	FALSE	FALSE	FALSE	FALSE	FALSE	FALSE	FALSE	FALSE	TRUE	FALSE	FALSE	FALSE	FALSE	TRUE	FALSE	FALSE	No	No	No	No	No	No	No	No	No	No	No	No	On Campus
484	19	17-40 years	Male	Suspected	Student	POSITIVE	FALSE	FALSE	FALSE	FALSE	FALSE	FALSE	FALSE	FALSE	FALSE	FALSE	TRUE	TRUE	TRUE	TRUE	FALSE	TRUE	TRUE	TRUE	TRUE	TRUE	TRUE	TRUE	TRUE	TRUE	FALSE	TRUE	TRUE	TRUE	TRUE	FALSE	No	No	No	No	No	No	No	No	No	No	No	No	On Campus
485	18	17-40 years	Male	Suspected	Student	POSITIVE	FALSE	FALSE	FALSE	FALSE	FALSE	FALSE	FALSE	FALSE	FALSE	FALSE	TRUE	FALSE	TRUE	TRUE	FALSE	TRUE	FALSE	TRUE	TRUE	TRUE	TRUE	FALSE	TRUE	TRUE	FALSE	TRUE	FALSE	TRUE	TRUE	FALSE	No	No	No	No	No	No	No	No	No	No	No	No	On Campus
486	19	17-40 years	Male	Suspected	Student	POSITIVE	FALSE	FALSE	FALSE	FALSE	FALSE	FALSE	FALSE	FALSE	FALSE	FALSE	TRUE	TRUE	TRUE	TRUE	FALSE	TRUE	TRUE	TRUE	TRUE	TRUE	TRUE	TRUE	TRUE	TRUE	FALSE	TRUE	TRUE	TRUE	TRUE	FALSE	No	No	Yes	No	No	No	No	No	No	No	No	No	On Campus
487	30	17-40 years	Female	Suspected	Student	NEGATIVE	FALSE	FALSE	FALSE	FALSE	FALSE	FALSE	FALSE	FALSE	FALSE	FALSE	TRUE	FALSE	TRUE	FALSE	FALSE	FALSE	FALSE	FALSE	FALSE	FALSE	TRUE	FALSE	TRUE	FALSE	FALSE	TRUE	FALSE	TRUE	FALSE	FALSE	No	No	No	No	No	No	No	No	No	No	No	No	Off Campus
488	18	17-40 years	Female	Suspected	Student	NEGATIVE	FALSE	FALSE	FALSE	FALSE	FALSE	FALSE	FALSE	FALSE	FALSE	FALSE	FALSE	FALSE	FALSE	FALSE	TRUE	FALSE	FALSE	FALSE	FALSE	FALSE	FALSE	FALSE	FALSE	FALSE	TRUE	FALSE	FALSE	FALSE	FALSE	TRUE	No	No	Yes	No	No	No	No	No	No	No	No	No	Others
489	17	17-40 years	Female	Suspected	Other	NEGATIVE	FALSE	FALSE	FALSE	FALSE	TRUE	FALSE	FALSE	FALSE	FALSE	FALSE	FALSE	FALSE	FALSE	FALSE	FALSE	FALSE	FALSE	FALSE	FALSE	FALSE	FALSE	FALSE	FALSE	FALSE	TRUE	FALSE	FALSE	FALSE	FALSE	TRUE	No	Yes	No	No	No	No	No	No	No	No	No	No	On Campus
490	25	17-40 years	Female	Suspected	Student	POSITIVE	FALSE	FALSE	FALSE	FALSE	FALSE	FALSE	FALSE	FALSE	FALSE	FALSE	TRUE	FALSE	TRUE	TRUE	FALSE	TRUE	FALSE	TRUE	TRUE	TRUE	TRUE	FALSE	TRUE	TRUE	FALSE	TRUE	FALSE	TRUE	TRUE	FALSE	No	No	No	No	No	No	No	No	No	No	No	No	Others
491	21	17-40 years	Female	Suspected	Student	POSITIVE	FALSE	FALSE	FALSE	FALSE	FALSE	FALSE	FALSE	FALSE	FALSE	FALSE	TRUE	FALSE	TRUE	FALSE	FALSE	TRUE	FALSE	TRUE	FALSE	TRUE	TRUE	FALSE	TRUE	FALSE	FALSE	TRUE	FALSE	TRUE	FALSE	FALSE	No	No	No	No	No	No	No	No	No	No	No	No	Off Campus
492	20	17-40 years	Male	Suspected	Student	NEGATIVE	FALSE	FALSE	FALSE	FALSE	FALSE	FALSE	FALSE	FALSE	FALSE	FALSE	TRUE	FALSE	TRUE	FALSE	FALSE	FALSE	FALSE	FALSE	FALSE	FALSE	TRUE	FALSE	TRUE	FALSE	FALSE	TRUE	FALSE	TRUE	FALSE	FALSE	No	No	No	No	No	No	No	No	No	No	No	No	Off Campus
493	48	41-65 years	Female	Suspected	Other	NEGATIVE	TRUE	TRUE	TRUE	TRUE	FALSE	FALSE	FALSE	FALSE	FALSE	FALSE	FALSE	FALSE	FALSE	FALSE	FALSE	FALSE	FALSE	FALSE	FALSE	FALSE	TRUE	TRUE	TRUE	TRUE	FALSE	TRUE	TRUE	TRUE	TRUE	FALSE	No	No	Yes	No	No	No	No	No	No	No	No	No	On Campus
494	20	17-40 years	Female	Suspected	Student	NEGATIVE	FALSE	FALSE	FALSE	FALSE	FALSE	FALSE	FALSE	FALSE	FALSE	FALSE	TRUE	TRUE	TRUE	FALSE	FALSE	FALSE	FALSE	FALSE	FALSE	FALSE	TRUE	TRUE	TRUE	FALSE	FALSE	TRUE	TRUE	TRUE	FALSE	FALSE	No	No	No	No	No	No	No	Yes	Yes	No	No	No	Others
495	26	17-40 years	Male	Suspected	Other	POSITIVE	FALSE	FALSE	FALSE	FALSE	TRUE	FALSE	FALSE	FALSE	FALSE	TRUE	FALSE	FALSE	FALSE	FALSE	FALSE	FALSE	FALSE	FALSE	FALSE	FALSE	FALSE	FALSE	FALSE	FALSE	TRUE	FALSE	FALSE	FALSE	FALSE	TRUE	No	No	No	No	No	No	No	No	No	No	No	No	Off Campus
496	19	17-40 years	Female	Suspected	Student	NEGATIVE	FALSE	FALSE	FALSE	FALSE	FALSE	FALSE	FALSE	FALSE	FALSE	FALSE	TRUE	FALSE	TRUE	TRUE	FALSE	FALSE	FALSE	FALSE	FALSE	FALSE	TRUE	FALSE	TRUE	TRUE	FALSE	TRUE	FALSE	TRUE	TRUE	FALSE	No	No	No	No	No	No	No	No	No	No	No	No	Others
497	18	17-40 years	Female	Suspected	Student	NEGATIVE	FALSE	FALSE	FALSE	FALSE	FALSE	FALSE	FALSE	FALSE	FALSE	FALSE	FALSE	FALSE	TRUE	FALSE	FALSE	FALSE	FALSE	FALSE	FALSE	FALSE	FALSE	FALSE	TRUE	FALSE	FALSE	FALSE	FALSE	TRUE	FALSE	FALSE	No	No	Yes	No	No	No	No	No	No	No	No	No	On Campus
498	21	17-40 years	Female	Suspected	Student	NEGATIVE	FALSE	FALSE	FALSE	FALSE	FALSE	FALSE	FALSE	FALSE	FALSE	FALSE	FALSE	FALSE	FALSE	FALSE	TRUE	FALSE	FALSE	FALSE	FALSE	FALSE	FALSE	FALSE	FALSE	FALSE	TRUE	FALSE	FALSE	FALSE	FALSE	TRUE	No	No	No	No	No	No	No	No	No	No	No	No	On Campus
499	21	17-40 years	Female	Suspected	Student	NEGATIVE	FALSE	FALSE	FALSE	FALSE	FALSE	FALSE	FALSE	FALSE	FALSE	FALSE	FALSE	FALSE	FALSE	FALSE	TRUE	FALSE	FALSE	FALSE	FALSE	FALSE	FALSE	FALSE	FALSE	FALSE	TRUE	FALSE	FALSE	FALSE	FALSE	TRUE	No	No	No	No	No	No	No	No	No	No	No	No	Off Campus
500	23	17-40 years	Female	Suspected	Student	NEGATIVE	FALSE	FALSE	FALSE	FALSE	FALSE	FALSE	FALSE	FALSE	FALSE	FALSE	TRUE	FALSE	TRUE	TRUE	FALSE	FALSE	FALSE	FALSE	FALSE	FALSE	TRUE	FALSE	TRUE	TRUE	FALSE	TRUE	FALSE	TRUE	TRUE	FALSE	No	No	No	No	No	No	No	Yes	No	No	No	No	Off Campus
501	36	17-40 years	Female	Suspected	Other	POSITIVE	FALSE	FALSE	FALSE	FALSE	TRUE	FALSE	FALSE	FALSE	FALSE	TRUE	FALSE	FALSE	FALSE	FALSE	FALSE	FALSE	FALSE	FALSE	FALSE	FALSE	FALSE	FALSE	FALSE	FALSE	TRUE	FALSE	FALSE	FALSE	FALSE	TRUE	No	No	No	No	No	No	No	No	No	No	No	No	On Campus
502	22	17-40 years	Female	Probable	Other	NEGATIVE	FALSE	FALSE	FALSE	FALSE	TRUE	FALSE	FALSE	FALSE	FALSE	FALSE	FALSE	FALSE	FALSE	FALSE	FALSE	FALSE	FALSE	FALSE	FALSE	FALSE	FALSE	FALSE	FALSE	FALSE	TRUE	FALSE	FALSE	FALSE	FALSE	TRUE	No	No	No	No	No	No	No	No	No	No	No	No	Others
503	23	17-40 years	Female	Probable	Other	NEGATIVE	FALSE	FALSE	FALSE	FALSE	TRUE	FALSE	FALSE	FALSE	FALSE	FALSE	FALSE	FALSE	FALSE	FALSE	FALSE	FALSE	FALSE	FALSE	FALSE	FALSE	FALSE	FALSE	FALSE	FALSE	TRUE	FALSE	FALSE	FALSE	FALSE	TRUE	No	No	Yes	No	No	No	No	No	No	No	No	No	Off Campus
504	40	17-40 years	Male	Probable	Other	NEGATIVE	FALSE	FALSE	FALSE	TRUE	FALSE	FALSE	FALSE	FALSE	FALSE	FALSE	FALSE	FALSE	FALSE	FALSE	FALSE	FALSE	FALSE	FALSE	FALSE	FALSE	FALSE	FALSE	FALSE	TRUE	FALSE	FALSE	FALSE	FALSE	TRUE	FALSE	No	No	Yes	No	No	No	No	No	No	No	No	No	Off Campus
505	26	17-40 years	Male	Probable	Other	NEGATIVE	FALSE	FALSE	FALSE	FALSE	TRUE	FALSE	FALSE	FALSE	FALSE	FALSE	FALSE	FALSE	FALSE	FALSE	FALSE	FALSE	FALSE	FALSE	FALSE	FALSE	FALSE	FALSE	FALSE	FALSE	TRUE	FALSE	FALSE	FALSE	FALSE	TRUE	No	No	Yes	No	No	No	No	No	No	No	No	No	Others
506	35	17-40 years	Female	Probable	Other	NEGATIVE	FALSE	FALSE	FALSE	FALSE	TRUE	FALSE	FALSE	FALSE	FALSE	FALSE	FALSE	FALSE	FALSE	FALSE	FALSE	FALSE	FALSE	FALSE	FALSE	FALSE	FALSE	FALSE	FALSE	FALSE	TRUE	FALSE	FALSE	FALSE	FALSE	TRUE	No	No	No	No	No	No	No	No	No	No	No	No	Others
507	63	41-65 years	Female	Suspected	Other	NEGATIVE	TRUE	TRUE	TRUE	TRUE	FALSE	FALSE	FALSE	FALSE	FALSE	FALSE	FALSE	FALSE	FALSE	FALSE	FALSE	FALSE	FALSE	FALSE	FALSE	FALSE	TRUE	TRUE	TRUE	TRUE	FALSE	TRUE	TRUE	TRUE	TRUE	FALSE	No	No	No	No	Yes	No	No	No	No	No	No	No	Others
508	69	Above 66 years	Male	Suspected	Other	POSITIVE	FALSE	FALSE	FALSE	FALSE	TRUE	FALSE	FALSE	FALSE	FALSE	TRUE	FALSE	FALSE	FALSE	FALSE	FALSE	FALSE	FALSE	FALSE	FALSE	FALSE	FALSE	FALSE	FALSE	FALSE	TRUE	FALSE	FALSE	FALSE	FALSE	TRUE	No	No	No	No	Yes	No	No	No	No	No	No	No	Others
509	24	17-40 years	Male	Suspected	Student	NEGATIVE	FALSE	FALSE	FALSE	FALSE	FALSE	FALSE	FALSE	FALSE	FALSE	FALSE	FALSE	TRUE	TRUE	FALSE	FALSE	FALSE	FALSE	FALSE	FALSE	FALSE	FALSE	TRUE	TRUE	FALSE	FALSE	FALSE	TRUE	TRUE	FALSE	FALSE	No	No	No	No	No	No	No	No	No	No	No	No	Others
510	22	17-40 years	Female	Suspected	Student	POSITIVE	FALSE	FALSE	FALSE	FALSE	FALSE	FALSE	FALSE	FALSE	FALSE	FALSE	TRUE	FALSE	TRUE	FALSE	FALSE	TRUE	FALSE	TRUE	FALSE	TRUE	TRUE	FALSE	TRUE	FALSE	FALSE	TRUE	FALSE	TRUE	FALSE	FALSE	No	No	No	No	No	No	No	No	No	No	No	No	Others
511	20	17-40 years	Male	Suspected	Student	POSITIVE	FALSE	FALSE	FALSE	FALSE	FALSE	FALSE	FALSE	FALSE	FALSE	FALSE	TRUE	FALSE	TRUE	TRUE	FALSE	TRUE	FALSE	TRUE	TRUE	TRUE	TRUE	FALSE	TRUE	TRUE	FALSE	TRUE	FALSE	TRUE	TRUE	FALSE	No	No	No	No	No	No	No	No	No	No	No	No	Others
512	22	17-40 years	Female	Suspected	Other	NEGATIVE	FALSE	FALSE	FALSE	FALSE	TRUE	FALSE	FALSE	FALSE	FALSE	FALSE	FALSE	FALSE	FALSE	FALSE	FALSE	FALSE	FALSE	FALSE	FALSE	FALSE	FALSE	FALSE	FALSE	FALSE	TRUE	FALSE	FALSE	FALSE	FALSE	TRUE	No	No	No	No	No	No	No	No	No	No	No	No	Others
513	18	17-40 years	Male	Suspected	Student	POSITIVE	FALSE	FALSE	FALSE	FALSE	FALSE	FALSE	FALSE	FALSE	FALSE	FALSE	TRUE	TRUE	TRUE	TRUE	FALSE	TRUE	TRUE	TRUE	TRUE	TRUE	TRUE	TRUE	TRUE	TRUE	FALSE	TRUE	TRUE	TRUE	TRUE	FALSE	No	No	No	No	No	No	No	No	No	No	No	No	Off Campus
514	23	17-40 years	Male	Suspected	Student	POSITIVE	FALSE	FALSE	FALSE	FALSE	FALSE	FALSE	FALSE	FALSE	FALSE	FALSE	FALSE	TRUE	TRUE	FALSE	FALSE	FALSE	TRUE	TRUE	FALSE	TRUE	FALSE	TRUE	TRUE	FALSE	FALSE	FALSE	TRUE	TRUE	FALSE	FALSE	No	No	No	No	No	No	No	No	No	No	No	No	On Campus
515	19	17-40 years	Female	Suspected	Student	NEGATIVE	FALSE	FALSE	FALSE	FALSE	FALSE	FALSE	FALSE	FALSE	FALSE	FALSE	TRUE	FALSE	TRUE	TRUE	FALSE	FALSE	FALSE	FALSE	FALSE	FALSE	TRUE	FALSE	TRUE	TRUE	FALSE	TRUE	FALSE	TRUE	TRUE	FALSE	No	No	No	No	No	No	No	No	No	No	No	No	Off Campus
516	20	17-40 years	Female	Suspected	Student	POSITIVE	FALSE	FALSE	FALSE	FALSE	FALSE	FALSE	FALSE	FALSE	FALSE	FALSE	TRUE	TRUE	TRUE	TRUE	FALSE	TRUE	TRUE	TRUE	TRUE	TRUE	TRUE	TRUE	TRUE	TRUE	FALSE	TRUE	TRUE	TRUE	TRUE	FALSE	No	No	No	No	No	No	No	No	No	No	No	No	On Campus
517	17	17-40 years	Female	Suspected	Student	POSITIVE	FALSE	FALSE	FALSE	FALSE	FALSE	FALSE	FALSE	FALSE	FALSE	FALSE	TRUE	TRUE	TRUE	TRUE	FALSE	TRUE	TRUE	TRUE	TRUE	TRUE	TRUE	TRUE	TRUE	TRUE	FALSE	TRUE	TRUE	TRUE	TRUE	FALSE	No	No	No	No	No	No	No	No	No	No	No	No	Off Campus
518	19	17-40 years	Male	Suspected	Student	NEGATIVE	FALSE	FALSE	FALSE	FALSE	FALSE	FALSE	FALSE	FALSE	FALSE	FALSE	TRUE	FALSE	TRUE	TRUE	FALSE	FALSE	FALSE	FALSE	FALSE	FALSE	TRUE	FALSE	TRUE	TRUE	FALSE	TRUE	FALSE	TRUE	TRUE	FALSE	No	No	No	No	No	No	No	No	No	No	No	No	On Campus
519	21	17-40 years	Male	Suspected	Student	POSITIVE	FALSE	FALSE	FALSE	FALSE	FALSE	FALSE	FALSE	FALSE	FALSE	FALSE	TRUE	TRUE	TRUE	TRUE	FALSE	TRUE	TRUE	TRUE	TRUE	TRUE	TRUE	TRUE	TRUE	TRUE	FALSE	TRUE	TRUE	TRUE	TRUE	FALSE	No	No	No	No	No	No	No	No	No	No	Yes	No	On Campus
520	18	17-40 years	Female	Suspected	Student	NEGATIVE	FALSE	FALSE	FALSE	FALSE	FALSE	FALSE	FALSE	FALSE	FALSE	FALSE	FALSE	FALSE	TRUE	FALSE	FALSE	FALSE	FALSE	FALSE	FALSE	FALSE	FALSE	FALSE	TRUE	FALSE	FALSE	FALSE	FALSE	TRUE	FALSE	FALSE	No	No	No	No	No	No	No	No	No	No	No	No	Off Campus
521	31	17-40 years	Male	Suspected	Student	NEGATIVE	FALSE	FALSE	FALSE	FALSE	FALSE	FALSE	FALSE	FALSE	FALSE	FALSE	FALSE	FALSE	FALSE	FALSE	TRUE	FALSE	FALSE	FALSE	FALSE	FALSE	FALSE	FALSE	FALSE	FALSE	TRUE	FALSE	FALSE	FALSE	FALSE	TRUE	No	No	No	No	No	No	No	No	No	No	No	No	On Campus
522	21	17-40 years	Female	Suspected	Student	NEGATIVE	FALSE	FALSE	FALSE	FALSE	FALSE	FALSE	FALSE	FALSE	FALSE	FALSE	FALSE	FALSE	TRUE	FALSE	FALSE	FALSE	FALSE	FALSE	FALSE	FALSE	FALSE	FALSE	TRUE	FALSE	FALSE	FALSE	FALSE	TRUE	FALSE	FALSE	No	No	No	No	No	No	No	No	No	No	No	No	Others
523	44	41-65 years	Female	Suspected	Other	POSITIVE	FALSE	FALSE	FALSE	FALSE	TRUE	FALSE	FALSE	FALSE	FALSE	TRUE	FALSE	FALSE	FALSE	FALSE	FALSE	FALSE	FALSE	FALSE	FALSE	FALSE	FALSE	FALSE	FALSE	FALSE	TRUE	FALSE	FALSE	FALSE	FALSE	TRUE	No	No	No	No	No	No	No	No	No	No	No	No	On Campus
524	22	17-40 years	Male	Suspected	Student	POSITIVE	FALSE	FALSE	FALSE	FALSE	FALSE	FALSE	FALSE	FALSE	FALSE	FALSE	TRUE	TRUE	TRUE	TRUE	FALSE	TRUE	TRUE	TRUE	TRUE	TRUE	TRUE	TRUE	TRUE	TRUE	FALSE	TRUE	TRUE	TRUE	TRUE	FALSE	No	No	No	No	No	No	No	No	No	No	No	No	Others
525	20	17-40 years	Female	Suspected	Student	NEGATIVE	FALSE	FALSE	FALSE	FALSE	FALSE	FALSE	FALSE	FALSE	FALSE	FALSE	TRUE	TRUE	TRUE	FALSE	FALSE	FALSE	FALSE	FALSE	FALSE	FALSE	TRUE	TRUE	TRUE	FALSE	FALSE	TRUE	TRUE	TRUE	FALSE	FALSE	No	No	No	No	No	No	No	No	No	No	No	No	Off Campus
526	21	17-40 years	Female	Suspected	Student	POSITIVE	FALSE	FALSE	FALSE	FALSE	FALSE	FALSE	FALSE	FALSE	FALSE	FALSE	FALSE	FALSE	TRUE	FALSE	FALSE	FALSE	FALSE	TRUE	FALSE	TRUE	FALSE	FALSE	TRUE	FALSE	FALSE	FALSE	FALSE	TRUE	FALSE	FALSE	No	No	No	No	No	No	No	No	No	No	No	No	On Campus
527	19	17-40 years	Male	Suspected	Student	NEGATIVE	FALSE	FALSE	FALSE	FALSE	FALSE	FALSE	FALSE	FALSE	FALSE	FALSE	TRUE	TRUE	TRUE	FALSE	FALSE	FALSE	FALSE	FALSE	FALSE	FALSE	TRUE	TRUE	TRUE	FALSE	FALSE	TRUE	TRUE	TRUE	FALSE	FALSE	No	No	No	No	No	No	No	No	No	No	No	No	On Campus
528	18	17-40 years	Female	Suspected	Student	NEGATIVE	FALSE	FALSE	FALSE	FALSE	FALSE	FALSE	FALSE	FALSE	FALSE	FALSE	TRUE	FALSE	TRUE	TRUE	FALSE	FALSE	FALSE	FALSE	FALSE	FALSE	TRUE	FALSE	TRUE	TRUE	FALSE	TRUE	FALSE	TRUE	TRUE	FALSE	No	No	No	No	No	No	No	No	No	No	No	No	On Campus
529	51	41-65 years	Male	Probable	Other	NEGATIVE	FALSE	FALSE	FALSE	FALSE	TRUE	FALSE	FALSE	FALSE	FALSE	FALSE	FALSE	FALSE	FALSE	FALSE	FALSE	FALSE	FALSE	FALSE	FALSE	FALSE	FALSE	FALSE	FALSE	FALSE	TRUE	FALSE	FALSE	FALSE	FALSE	TRUE	No	No	No	No	No	No	No	No	No	No	No	No	On Campus
530	34	17-40 years	Male	Suspected	Other	NEGATIVE	TRUE	FALSE	TRUE	FALSE	FALSE	FALSE	FALSE	FALSE	FALSE	FALSE	FALSE	FALSE	FALSE	FALSE	FALSE	FALSE	FALSE	FALSE	FALSE	FALSE	TRUE	FALSE	TRUE	FALSE	FALSE	TRUE	FALSE	TRUE	FALSE	FALSE	No	No	No	No	No	No	No	No	No	No	No	No	Others
531	9	4-16 years	Male	Suspected	Student	NEGATIVE	FALSE	FALSE	FALSE	FALSE	FALSE	FALSE	FALSE	FALSE	FALSE	FALSE	TRUE	FALSE	TRUE	TRUE	FALSE	FALSE	FALSE	FALSE	FALSE	FALSE	TRUE	FALSE	TRUE	TRUE	FALSE	TRUE	FALSE	TRUE	TRUE	FALSE	No	No	No	No	No	No	No	No	No	No	No	No	Others
532	20	17-40 years	Female	Suspected	Student	NEGATIVE	FALSE	FALSE	FALSE	FALSE	FALSE	FALSE	FALSE	FALSE	FALSE	FALSE	FALSE	FALSE	TRUE	FALSE	FALSE	FALSE	FALSE	FALSE	FALSE	FALSE	FALSE	FALSE	TRUE	FALSE	FALSE	FALSE	FALSE	TRUE	FALSE	FALSE	No	No	No	No	No	No	No	No	No	No	No	No	Others
533	56	41-65 years	Female	Suspected	Other	NEGATIVE	TRUE	FALSE	TRUE	FALSE	FALSE	FALSE	FALSE	FALSE	FALSE	FALSE	FALSE	FALSE	FALSE	FALSE	FALSE	FALSE	FALSE	FALSE	FALSE	FALSE	TRUE	FALSE	TRUE	FALSE	FALSE	TRUE	FALSE	TRUE	FALSE	FALSE	No	No	No	No	Yes	No	No	No	No	No	No	No	Others
534	20	17-40 years	Male	Suspected	Student	NEGATIVE	FALSE	FALSE	FALSE	FALSE	FALSE	FALSE	FALSE	FALSE	FALSE	FALSE	TRUE	FALSE	FALSE	TRUE	FALSE	FALSE	FALSE	FALSE	FALSE	FALSE	TRUE	FALSE	FALSE	TRUE	FALSE	TRUE	FALSE	FALSE	TRUE	FALSE	No	No	No	No	No	No	No	No	No	No	No	No	Others
535	19	17-40 years	Female	Suspected	Student	NEGATIVE	FALSE	FALSE	FALSE	FALSE	FALSE	FALSE	FALSE	FALSE	FALSE	FALSE	TRUE	TRUE	TRUE	TRUE	FALSE	FALSE	FALSE	FALSE	FALSE	FALSE	TRUE	TRUE	TRUE	TRUE	FALSE	TRUE	TRUE	TRUE	TRUE	FALSE	No	No	No	No	No	No	No	No	No	No	No	No	On Campus
536	21	17-40 years	Male	Suspected	Student	NEGATIVE	FALSE	FALSE	FALSE	FALSE	FALSE	FALSE	FALSE	FALSE	FALSE	FALSE	FALSE	TRUE	TRUE	FALSE	FALSE	FALSE	FALSE	FALSE	FALSE	FALSE	FALSE	TRUE	TRUE	FALSE	FALSE	FALSE	TRUE	TRUE	FALSE	FALSE	No	No	No	No	No	No	No	No	No	No	No	No	On Campus
537	26	17-40 years	Male	Suspected	Student	NEGATIVE	FALSE	FALSE	FALSE	FALSE	FALSE	FALSE	FALSE	FALSE	FALSE	FALSE	TRUE	TRUE	TRUE	FALSE	FALSE	FALSE	FALSE	FALSE	FALSE	FALSE	TRUE	TRUE	TRUE	FALSE	FALSE	TRUE	TRUE	TRUE	FALSE	FALSE	No	No	No	No	No	No	No	No	No	No	No	No	Others
538	20	17-40 years	Male	Suspected	Student	NEGATIVE	FALSE	FALSE	FALSE	FALSE	FALSE	FALSE	FALSE	FALSE	FALSE	FALSE	TRUE	TRUE	TRUE	FALSE	FALSE	FALSE	FALSE	FALSE	FALSE	FALSE	TRUE	TRUE	TRUE	FALSE	FALSE	TRUE	TRUE	TRUE	FALSE	FALSE	No	No	No	No	No	No	No	No	No	No	No	No	Off Campus
539	27	17-40 years	Male	Suspected	Student	NEGATIVE	FALSE	FALSE	FALSE	FALSE	FALSE	FALSE	FALSE	FALSE	FALSE	FALSE	TRUE	FALSE	TRUE	FALSE	FALSE	FALSE	FALSE	FALSE	FALSE	FALSE	TRUE	FALSE	TRUE	FALSE	FALSE	TRUE	FALSE	TRUE	FALSE	FALSE	No	No	No	No	No	No	No	No	No	No	No	No	Off Campus
540	20	17-40 years	Female	Suspected	Student	NEGATIVE	FALSE	FALSE	FALSE	FALSE	FALSE	FALSE	FALSE	FALSE	FALSE	FALSE	TRUE	FALSE	TRUE	FALSE	FALSE	FALSE	FALSE	FALSE	FALSE	FALSE	TRUE	FALSE	TRUE	FALSE	FALSE	TRUE	FALSE	TRUE	FALSE	FALSE	No	No	No	No	No	No	No	No	No	No	No	No	Others
541	23	17-40 years	Male	Suspected	Student	NEGATIVE	FALSE	FALSE	FALSE	FALSE	FALSE	FALSE	FALSE	FALSE	FALSE	FALSE	FALSE	FALSE	FALSE	FALSE	TRUE	FALSE	FALSE	FALSE	FALSE	FALSE	FALSE	FALSE	FALSE	FALSE	TRUE	FALSE	FALSE	FALSE	FALSE	TRUE	No	No	No	No	No	No	No	No	No	No	No	No	Off Campus
542	22	17-40 years	Male	Suspected	Student	POSITIVE	FALSE	FALSE	FALSE	FALSE	FALSE	FALSE	FALSE	FALSE	FALSE	FALSE	FALSE	FALSE	FALSE	FALSE	TRUE	FALSE	FALSE	FALSE	FALSE	FALSE	FALSE	FALSE	FALSE	FALSE	TRUE	FALSE	FALSE	FALSE	FALSE	TRUE	No	No	No	No	No	No	No	No	No	No	No	No	Off Campus
543	23	17-40 years	Female	Suspected	Student	NEGATIVE	FALSE	FALSE	FALSE	FALSE	FALSE	FALSE	FALSE	FALSE	FALSE	FALSE	TRUE	FALSE	TRUE	FALSE	FALSE	FALSE	FALSE	FALSE	FALSE	FALSE	TRUE	FALSE	TRUE	FALSE	FALSE	TRUE	FALSE	TRUE	FALSE	FALSE	No	No	No	No	No	No	No	No	No	No	No	No	Off Campus
544	56	41-65 years	Female	Suspected	Other	POSITIVE	FALSE	FALSE	FALSE	FALSE	TRUE	FALSE	FALSE	FALSE	FALSE	TRUE	FALSE	FALSE	FALSE	FALSE	FALSE	FALSE	FALSE	FALSE	FALSE	FALSE	FALSE	FALSE	FALSE	FALSE	TRUE	FALSE	FALSE	FALSE	FALSE	TRUE	No	No	No	No	Yes	Yes	No	Yes	No	Yes	No	No	On Campus
545	22	17-40 years	Female	Suspected	Student	POSITIVE	FALSE	FALSE	FALSE	FALSE	FALSE	FALSE	FALSE	FALSE	FALSE	FALSE	FALSE	FALSE	FALSE	FALSE	TRUE	FALSE	FALSE	FALSE	FALSE	FALSE	FALSE	FALSE	FALSE	FALSE	TRUE	FALSE	FALSE	FALSE	FALSE	TRUE	No	No	No	No	No	No	No	No	No	No	No	No	Off Campus
546	19	17-40 years	Female	Suspected	Student	NEGATIVE	FALSE	FALSE	FALSE	FALSE	FALSE	FALSE	FALSE	FALSE	FALSE	FALSE	TRUE	FALSE	TRUE	FALSE	FALSE	FALSE	FALSE	FALSE	FALSE	FALSE	TRUE	FALSE	TRUE	FALSE	FALSE	TRUE	FALSE	TRUE	FALSE	FALSE	No	No	No	No	No	No	No	No	No	No	No	No	Others
547	18	17-40 years	Male	Suspected	Student	POSITIVE	FALSE	FALSE	FALSE	FALSE	FALSE	FALSE	FALSE	FALSE	FALSE	FALSE	TRUE	FALSE	TRUE	FALSE	FALSE	TRUE	FALSE	TRUE	FALSE	TRUE	TRUE	FALSE	TRUE	FALSE	FALSE	TRUE	FALSE	TRUE	FALSE	FALSE	No	No	No	No	No	No	No	No	No	No	No	No	On Campus
548	58	41-65 years	Male	Suspected	Other	NEGATIVE	FALSE	FALSE	TRUE	FALSE	FALSE	FALSE	FALSE	FALSE	FALSE	FALSE	FALSE	FALSE	FALSE	FALSE	FALSE	FALSE	FALSE	FALSE	FALSE	FALSE	FALSE	FALSE	TRUE	FALSE	FALSE	FALSE	FALSE	TRUE	FALSE	FALSE	No	No	No	No	No	No	No	No	No	No	No	No	Others
549	29	17-40 years	Male	Suspected	Student	NEGATIVE	FALSE	FALSE	FALSE	FALSE	FALSE	FALSE	FALSE	FALSE	FALSE	FALSE	TRUE	TRUE	FALSE	FALSE	FALSE	FALSE	FALSE	FALSE	FALSE	FALSE	TRUE	TRUE	FALSE	FALSE	FALSE	TRUE	TRUE	FALSE	FALSE	FALSE	No	No	No	No	No	No	No	No	No	No	No	No	Off Campus
550	18	17-40 years	Male	Suspected	Student	NEGATIVE	FALSE	FALSE	FALSE	FALSE	FALSE	FALSE	FALSE	FALSE	FALSE	FALSE	TRUE	FALSE	FALSE	TRUE	FALSE	FALSE	FALSE	FALSE	FALSE	FALSE	TRUE	FALSE	FALSE	TRUE	FALSE	TRUE	FALSE	FALSE	TRUE	FALSE	No	No	No	No	No	No	No	No	No	No	No	No	On Campus
551	21	17-40 years	Female	Confirmed	Student	NEGATIVE	FALSE	FALSE	FALSE	FALSE	FALSE	FALSE	FALSE	FALSE	FALSE	FALSE	TRUE	FALSE	FALSE	FALSE	FALSE	FALSE	FALSE	FALSE	FALSE	FALSE	TRUE	FALSE	FALSE	FALSE	FALSE	TRUE	FALSE	FALSE	FALSE	FALSE	No	No	No	No	No	No	No	No	No	No	No	No	On Campus
552	20	17-40 years	Male	Suspected	Student	POSITIVE	FALSE	FALSE	FALSE	FALSE	FALSE	FALSE	FALSE	FALSE	FALSE	FALSE	TRUE	FALSE	TRUE	FALSE	FALSE	TRUE	FALSE	TRUE	FALSE	TRUE	TRUE	FALSE	TRUE	FALSE	FALSE	TRUE	FALSE	TRUE	FALSE	FALSE	No	No	No	No	No	No	No	No	No	No	No	No	On Campus
553	18	17-40 years	Male	Suspected	Student	POSITIVE	FALSE	FALSE	FALSE	FALSE	FALSE	FALSE	FALSE	FALSE	FALSE	FALSE	TRUE	FALSE	TRUE	TRUE	FALSE	TRUE	FALSE	TRUE	TRUE	TRUE	TRUE	FALSE	TRUE	TRUE	FALSE	TRUE	FALSE	TRUE	TRUE	FALSE	No	No	No	No	No	No	No	No	No	No	No	No	Others
554	23	17-40 years	Female	Suspected	Student	POSITIVE	FALSE	FALSE	FALSE	FALSE	FALSE	FALSE	FALSE	FALSE	FALSE	FALSE	TRUE	FALSE	TRUE	TRUE	FALSE	TRUE	FALSE	TRUE	TRUE	TRUE	TRUE	FALSE	TRUE	TRUE	FALSE	TRUE	FALSE	TRUE	TRUE	FALSE	No	No	No	No	No	No	No	No	No	No	No	No	On Campus
555	22	17-40 years	Male	Suspected	Student	NEGATIVE	FALSE	FALSE	FALSE	FALSE	FALSE	FALSE	FALSE	FALSE	FALSE	FALSE	TRUE	FALSE	TRUE	TRUE	FALSE	FALSE	FALSE	FALSE	FALSE	FALSE	TRUE	FALSE	TRUE	TRUE	FALSE	TRUE	FALSE	TRUE	TRUE	FALSE	No	No	No	No	No	No	No	No	No	No	No	No	On Campus
556	23	17-40 years	Male	Suspected	Student	POSITIVE	FALSE	FALSE	FALSE	FALSE	FALSE	FALSE	FALSE	FALSE	FALSE	FALSE	TRUE	TRUE	TRUE	TRUE	FALSE	TRUE	TRUE	TRUE	TRUE	TRUE	TRUE	TRUE	TRUE	TRUE	FALSE	TRUE	TRUE	TRUE	TRUE	FALSE	No	No	No	No	No	No	No	No	No	No	No	No	Others
557	24	17-40 years	Male	Suspected	Student	NEGATIVE	FALSE	FALSE	FALSE	FALSE	FALSE	FALSE	FALSE	FALSE	FALSE	FALSE	TRUE	FALSE	FALSE	TRUE	FALSE	FALSE	FALSE	FALSE	FALSE	FALSE	TRUE	FALSE	FALSE	TRUE	FALSE	TRUE	FALSE	FALSE	TRUE	FALSE	No	No	No	No	No	No	No	No	No	No	No	No	On Campus
558	19	17-40 years	Female	Suspected	Student	NEGATIVE	FALSE	FALSE	FALSE	FALSE	FALSE	FALSE	FALSE	FALSE	FALSE	FALSE	TRUE	TRUE	TRUE	FALSE	FALSE	FALSE	FALSE	FALSE	FALSE	FALSE	TRUE	TRUE	TRUE	FALSE	FALSE	TRUE	TRUE	TRUE	FALSE	FALSE	No	No	No	No	No	No	No	No	No	No	No	No	On Campus
559	24	17-40 years	Male	Suspected	Student	NEGATIVE	FALSE	FALSE	FALSE	FALSE	FALSE	FALSE	FALSE	FALSE	FALSE	FALSE	TRUE	FALSE	TRUE	FALSE	FALSE	FALSE	FALSE	FALSE	FALSE	FALSE	TRUE	FALSE	TRUE	FALSE	FALSE	TRUE	FALSE	TRUE	FALSE	FALSE	No	No	No	No	No	No	No	No	No	No	No	No	Off Campus
560	17	17-40 years	Female	Confirmed	Student	POSITIVE	FALSE	FALSE	FALSE	FALSE	FALSE	FALSE	FALSE	FALSE	FALSE	FALSE	FALSE	FALSE	FALSE	FALSE	TRUE	FALSE	FALSE	FALSE	FALSE	FALSE	FALSE	FALSE	FALSE	FALSE	TRUE	FALSE	FALSE	FALSE	FALSE	TRUE	No	No	No	No	No	No	No	No	No	No	No	No	On Campus
561	36	17-40 years	Female	Suspected	Other	NEGATIVE	FALSE	FALSE	FALSE	FALSE	TRUE	FALSE	FALSE	FALSE	FALSE	FALSE	FALSE	FALSE	FALSE	FALSE	FALSE	FALSE	FALSE	FALSE	FALSE	FALSE	FALSE	FALSE	FALSE	FALSE	TRUE	FALSE	FALSE	FALSE	FALSE	TRUE	No	No	No	No	No	No	No	No	No	No	No	No	Others
562	26	17-40 years	Male	Suspected	Other	NEGATIVE	FALSE	FALSE	FALSE	FALSE	TRUE	FALSE	FALSE	FALSE	FALSE	FALSE	FALSE	FALSE	FALSE	FALSE	FALSE	FALSE	FALSE	FALSE	FALSE	FALSE	FALSE	FALSE	FALSE	FALSE	TRUE	FALSE	FALSE	FALSE	FALSE	TRUE	No	No	No	No	No	No	No	No	No	No	No	No	Others
563	18	17-40 years	Male	Suspected	Student	NEGATIVE	FALSE	FALSE	FALSE	FALSE	FALSE	FALSE	FALSE	FALSE	FALSE	FALSE	TRUE	TRUE	TRUE	FALSE	FALSE	FALSE	FALSE	FALSE	FALSE	FALSE	TRUE	TRUE	TRUE	FALSE	FALSE	TRUE	TRUE	TRUE	FALSE	FALSE	No	No	No	No	No	No	No	No	No	No	No	No	On Campus
564	22	17-40 years	Female	Suspected	Student	POSITIVE	FALSE	FALSE	FALSE	FALSE	FALSE	FALSE	FALSE	FALSE	FALSE	FALSE	TRUE	FALSE	TRUE	TRUE	FALSE	TRUE	FALSE	TRUE	TRUE	TRUE	TRUE	FALSE	TRUE	TRUE	FALSE	TRUE	FALSE	TRUE	TRUE	FALSE	No	No	No	No	No	No	No	No	No	No	No	No	Off Campus
565	18	17-40 years	Female	Suspected	Student	NEGATIVE	FALSE	FALSE	FALSE	FALSE	FALSE	FALSE	FALSE	FALSE	FALSE	FALSE	TRUE	FALSE	FALSE	TRUE	FALSE	FALSE	FALSE	FALSE	FALSE	FALSE	TRUE	FALSE	FALSE	TRUE	FALSE	TRUE	FALSE	FALSE	TRUE	FALSE	No	Yes	No	No	No	No	No	No	No	No	No	No	On Campus
566	20	17-40 years	Female	Confirmed	Student	NEGATIVE	FALSE	FALSE	FALSE	FALSE	FALSE	FALSE	FALSE	FALSE	FALSE	FALSE	TRUE	FALSE	TRUE	TRUE	FALSE	FALSE	FALSE	FALSE	FALSE	FALSE	TRUE	FALSE	TRUE	TRUE	FALSE	TRUE	FALSE	TRUE	TRUE	FALSE	No	No	No	No	No	No	No	No	No	No	No	No	On Campus
567	19	17-40 years	Female	Suspected	Student	POSITIVE	FALSE	FALSE	FALSE	FALSE	FALSE	FALSE	FALSE	FALSE	FALSE	FALSE	TRUE	TRUE	TRUE	TRUE	FALSE	TRUE	TRUE	TRUE	TRUE	TRUE	TRUE	TRUE	TRUE	TRUE	FALSE	TRUE	TRUE	TRUE	TRUE	FALSE	No	No	No	No	No	No	No	No	No	No	No	No	Off Campus
568	22	17-40 years	Female	Suspected	Student	POSITIVE	FALSE	FALSE	FALSE	FALSE	FALSE	FALSE	FALSE	FALSE	FALSE	FALSE	TRUE	TRUE	TRUE	TRUE	FALSE	TRUE	TRUE	TRUE	TRUE	TRUE	TRUE	TRUE	TRUE	TRUE	FALSE	TRUE	TRUE	TRUE	TRUE	FALSE	No	No	Yes	No	No	No	No	No	No	No	No	No	Others
569	20	17-40 years	Female	Probable	Student	POSITIVE	FALSE	FALSE	FALSE	FALSE	FALSE	FALSE	FALSE	FALSE	FALSE	FALSE	FALSE	FALSE	FALSE	FALSE	TRUE	FALSE	FALSE	FALSE	FALSE	FALSE	FALSE	FALSE	FALSE	FALSE	TRUE	FALSE	FALSE	FALSE	FALSE	TRUE	No	No	No	No	No	No	No	No	No	No	No	No	Off Campus
570	19	17-40 years	Female	Suspected	Student	NEGATIVE	FALSE	FALSE	FALSE	FALSE	FALSE	FALSE	FALSE	FALSE	FALSE	FALSE	TRUE	FALSE	FALSE	FALSE	FALSE	FALSE	FALSE	FALSE	FALSE	FALSE	TRUE	FALSE	FALSE	FALSE	FALSE	TRUE	FALSE	FALSE	FALSE	FALSE	No	No	No	No	No	No	No	No	No	No	No	No	On Campus
571	23	17-40 years	Male	Suspected	Student	NEGATIVE	FALSE	FALSE	FALSE	FALSE	FALSE	FALSE	FALSE	FALSE	FALSE	FALSE	FALSE	TRUE	FALSE	FALSE	FALSE	FALSE	FALSE	FALSE	FALSE	FALSE	FALSE	TRUE	FALSE	FALSE	FALSE	FALSE	TRUE	FALSE	FALSE	FALSE	No	No	No	No	No	No	No	No	No	No	No	No	On Campus
572	19	17-40 years	Male	Suspected	Student	NEGATIVE	FALSE	FALSE	FALSE	FALSE	FALSE	FALSE	FALSE	FALSE	FALSE	FALSE	TRUE	TRUE	TRUE	TRUE	FALSE	FALSE	FALSE	FALSE	FALSE	FALSE	TRUE	TRUE	TRUE	TRUE	FALSE	TRUE	TRUE	TRUE	TRUE	FALSE	No	No	No	No	No	No	No	No	No	No	No	No	Off Campus
573	25	17-40 years	Male	Probable	Student	NEGATIVE	FALSE	FALSE	FALSE	FALSE	FALSE	FALSE	FALSE	FALSE	FALSE	FALSE	FALSE	FALSE	FALSE	FALSE	TRUE	FALSE	FALSE	FALSE	FALSE	FALSE	FALSE	FALSE	FALSE	FALSE	TRUE	FALSE	FALSE	FALSE	FALSE	TRUE	No	No	Yes	No	No	No	No	No	No	No	No	No	Others
574	55	41-65 years	Male	Suspected	Other	POSITIVE	TRUE	FALSE	TRUE	FALSE	FALSE	TRUE	FALSE	TRUE	FALSE	FALSE	FALSE	FALSE	FALSE	FALSE	FALSE	FALSE	FALSE	FALSE	FALSE	TRUE	TRUE	FALSE	TRUE	FALSE	FALSE	TRUE	FALSE	TRUE	FALSE	FALSE	No	No	No	No	No	No	No	No	No	No	No	No	On Campus
575	22	17-40 years	Male	Suspected	Student	NEGATIVE	FALSE	FALSE	FALSE	FALSE	FALSE	FALSE	FALSE	FALSE	FALSE	FALSE	TRUE	TRUE	TRUE	FALSE	FALSE	FALSE	FALSE	FALSE	FALSE	FALSE	TRUE	TRUE	TRUE	FALSE	FALSE	TRUE	TRUE	TRUE	FALSE	FALSE	No	No	No	No	No	No	No	Yes	No	No	No	No	On Campus
576	17	17-40 years	Male	Suspected	Student	NEGATIVE	FALSE	FALSE	FALSE	FALSE	FALSE	FALSE	FALSE	FALSE	FALSE	FALSE	TRUE	TRUE	TRUE	TRUE	FALSE	FALSE	FALSE	FALSE	FALSE	FALSE	TRUE	TRUE	TRUE	TRUE	FALSE	TRUE	TRUE	TRUE	TRUE	FALSE	No	No	No	No	No	No	No	No	No	No	No	No	Off Campus
577	22	17-40 years	Female	Confirmed	Student	NEGATIVE	FALSE	FALSE	FALSE	FALSE	FALSE	FALSE	FALSE	FALSE	FALSE	FALSE	TRUE	FALSE	FALSE	FALSE	FALSE	FALSE	FALSE	FALSE	FALSE	FALSE	TRUE	FALSE	FALSE	FALSE	FALSE	TRUE	FALSE	FALSE	FALSE	FALSE	No	No	No	No	No	No	No	No	No	No	No	No	Off Campus
578	23	17-40 years	Male	Confirmed	Student	NEGATIVE	FALSE	FALSE	FALSE	FALSE	FALSE	FALSE	FALSE	FALSE	FALSE	FALSE	FALSE	TRUE	TRUE	FALSE	FALSE	FALSE	FALSE	FALSE	FALSE	FALSE	FALSE	TRUE	TRUE	FALSE	FALSE	FALSE	TRUE	TRUE	FALSE	FALSE	No	No	No	No	No	No	No	No	No	No	No	No	Others
579	29	17-40 years	Male	Probable	Student	POSITIVE	FALSE	FALSE	FALSE	FALSE	FALSE	FALSE	FALSE	FALSE	FALSE	FALSE	TRUE	TRUE	FALSE	FALSE	FALSE	TRUE	TRUE	FALSE	FALSE	FALSE	TRUE	TRUE	FALSE	FALSE	FALSE	TRUE	TRUE	FALSE	FALSE	FALSE	No	No	No	No	No	No	No	Yes	No	No	No	No	Off Campus
580	22	17-40 years	Male	Confirmed	Student	NEGATIVE	FALSE	FALSE	FALSE	FALSE	FALSE	FALSE	FALSE	FALSE	FALSE	FALSE	FALSE	FALSE	FALSE	FALSE	TRUE	FALSE	FALSE	FALSE	FALSE	FALSE	FALSE	FALSE	FALSE	FALSE	TRUE	FALSE	FALSE	FALSE	FALSE	TRUE	No	No	No	No	No	No	No	No	No	No	No	No	On Campus
581	23	17-40 years	Male	Suspected	Student	NEGATIVE	FALSE	FALSE	FALSE	FALSE	FALSE	FALSE	FALSE	FALSE	FALSE	FALSE	FALSE	FALSE	TRUE	FALSE	FALSE	FALSE	FALSE	FALSE	FALSE	FALSE	FALSE	FALSE	TRUE	FALSE	FALSE	FALSE	FALSE	TRUE	FALSE	FALSE	No	No	No	No	No	No	No	No	No	No	No	No	Off Campus
582	25	17-40 years	Female	Suspected	Student	NEGATIVE	FALSE	FALSE	FALSE	FALSE	FALSE	FALSE	FALSE	FALSE	FALSE	FALSE	FALSE	FALSE	TRUE	FALSE	FALSE	FALSE	FALSE	FALSE	FALSE	FALSE	FALSE	FALSE	TRUE	FALSE	FALSE	FALSE	FALSE	TRUE	FALSE	FALSE	No	No	No	No	No	No	No	No	No	No	No	No	Off Campus
583	22	17-40 years	Male	Suspected	Student	NEGATIVE	FALSE	FALSE	FALSE	FALSE	FALSE	FALSE	FALSE	FALSE	FALSE	FALSE	FALSE	FALSE	FALSE	FALSE	TRUE	FALSE	FALSE	FALSE	FALSE	FALSE	FALSE	FALSE	FALSE	FALSE	TRUE	FALSE	FALSE	FALSE	FALSE	TRUE	No	No	No	No	No	No	No	No	No	No	No	No	Off Campus
584	23	17-40 years	Male	Suspected	Student	NEGATIVE	FALSE	FALSE	FALSE	FALSE	FALSE	FALSE	FALSE	FALSE	FALSE	FALSE	FALSE	TRUE	TRUE	FALSE	FALSE	FALSE	FALSE	FALSE	FALSE	FALSE	FALSE	TRUE	TRUE	FALSE	FALSE	FALSE	TRUE	TRUE	FALSE	FALSE	No	No	No	No	No	No	No	No	No	No	No	No	Off Campus
585	21	17-40 years	Male	Suspected	Student	NEGATIVE	FALSE	FALSE	FALSE	FALSE	FALSE	FALSE	FALSE	FALSE	FALSE	FALSE	FALSE	FALSE	TRUE	FALSE	FALSE	FALSE	FALSE	FALSE	FALSE	FALSE	FALSE	FALSE	TRUE	FALSE	FALSE	FALSE	FALSE	TRUE	FALSE	FALSE	No	No	No	No	No	No	No	No	No	No	No	No	Others
586	39	17-40 years	Male	Suspected	Other	NEGATIVE	TRUE	FALSE	TRUE	TRUE	FALSE	FALSE	FALSE	FALSE	FALSE	FALSE	FALSE	FALSE	FALSE	FALSE	FALSE	FALSE	FALSE	FALSE	FALSE	FALSE	TRUE	FALSE	TRUE	TRUE	FALSE	TRUE	FALSE	TRUE	TRUE	FALSE	No	No	No	No	No	No	No	No	No	No	No	No	Others
587	36	17-40 years	Female	Suspected	Other	POSITIVE	TRUE	FALSE	FALSE	TRUE	FALSE	TRUE	FALSE	FALSE	TRUE	FALSE	FALSE	FALSE	FALSE	FALSE	FALSE	FALSE	FALSE	FALSE	FALSE	FALSE	TRUE	FALSE	FALSE	TRUE	FALSE	TRUE	FALSE	FALSE	TRUE	FALSE	No	No	No	No	No	No	No	No	No	No	No	No	Others
588	55	41-65 years	Male	Suspected	Other	NEGATIVE	FALSE	FALSE	FALSE	FALSE	TRUE	FALSE	FALSE	FALSE	FALSE	FALSE	FALSE	FALSE	FALSE	FALSE	FALSE	FALSE	FALSE	FALSE	FALSE	FALSE	FALSE	FALSE	FALSE	FALSE	TRUE	FALSE	FALSE	FALSE	FALSE	TRUE	No	No	No	No	No	No	No	No	No	No	No	No	Others
589	53	41-65 years	Female	Suspected	Other	NEGATIVE	FALSE	FALSE	TRUE	FALSE	FALSE	FALSE	FALSE	FALSE	FALSE	FALSE	FALSE	FALSE	FALSE	FALSE	FALSE	FALSE	FALSE	FALSE	FALSE	FALSE	FALSE	FALSE	TRUE	FALSE	FALSE	FALSE	FALSE	TRUE	FALSE	FALSE	No	No	No	No	No	No	No	No	No	No	No	No	Off Campus
590	16	4-16 years	Female	Suspected	Student	NEGATIVE	FALSE	FALSE	FALSE	FALSE	FALSE	FALSE	FALSE	FALSE	FALSE	FALSE	TRUE	TRUE	TRUE	FALSE	FALSE	FALSE	FALSE	FALSE	FALSE	FALSE	TRUE	TRUE	TRUE	FALSE	FALSE	TRUE	TRUE	TRUE	FALSE	FALSE	No	No	No	No	No	No	No	No	No	No	No	No	On Campus
591	25	17-40 years	Male	Suspected	Student	NEGATIVE	FALSE	FALSE	FALSE	FALSE	FALSE	FALSE	FALSE	FALSE	FALSE	FALSE	TRUE	FALSE	TRUE	TRUE	FALSE	FALSE	FALSE	FALSE	FALSE	FALSE	TRUE	FALSE	TRUE	TRUE	FALSE	TRUE	FALSE	TRUE	TRUE	FALSE	No	No	No	No	No	No	No	No	No	No	No	No	On Campus
592	25	17-40 years	Male	Suspected	Student	NEGATIVE	FALSE	FALSE	FALSE	FALSE	FALSE	FALSE	FALSE	FALSE	FALSE	FALSE	TRUE	FALSE	TRUE	FALSE	FALSE	FALSE	FALSE	FALSE	FALSE	FALSE	TRUE	FALSE	TRUE	FALSE	FALSE	TRUE	FALSE	TRUE	FALSE	FALSE	No	No	No	No	No	No	No	No	No	No	No	No	Others
593	40	17-40 years	Male	Probable	Other	NEGATIVE	TRUE	FALSE	FALSE	FALSE	FALSE	FALSE	FALSE	FALSE	FALSE	FALSE	FALSE	FALSE	FALSE	FALSE	FALSE	FALSE	FALSE	FALSE	FALSE	FALSE	TRUE	FALSE	FALSE	FALSE	FALSE	TRUE	FALSE	FALSE	FALSE	FALSE	No	No	No	No	No	No	No	No	No	No	No	No	Others
594	35	17-40 years	Female	Probable	Other	POSITIVE	TRUE	FALSE	FALSE	FALSE	FALSE	TRUE	FALSE	FALSE	FALSE	FALSE	FALSE	FALSE	FALSE	FALSE	FALSE	FALSE	FALSE	FALSE	FALSE	FALSE	TRUE	FALSE	FALSE	FALSE	FALSE	TRUE	FALSE	FALSE	FALSE	FALSE	No	No	No	No	No	No	No	No	No	No	No	No	Others
595	63	41-65 years	Male	Suspected	Other	NEGATIVE	FALSE	FALSE	FALSE	FALSE	TRUE	FALSE	FALSE	FALSE	FALSE	FALSE	FALSE	FALSE	FALSE	FALSE	FALSE	FALSE	FALSE	FALSE	FALSE	FALSE	FALSE	FALSE	FALSE	FALSE	TRUE	FALSE	FALSE	FALSE	FALSE	TRUE	Yes	No	No	No	No	No	No	No	No	No	No	No	Others
596	35	17-40 years	Female	Confirmed	Other	NEGATIVE	FALSE	FALSE	FALSE	FALSE	TRUE	FALSE	FALSE	FALSE	FALSE	FALSE	FALSE	FALSE	FALSE	FALSE	FALSE	FALSE	FALSE	FALSE	FALSE	FALSE	FALSE	FALSE	FALSE	FALSE	TRUE	FALSE	FALSE	FALSE	FALSE	TRUE	No	No	No	No	No	No	No	No	No	No	No	No	Others
597	36	17-40 years	Female	Probable	Other	NEGATIVE	FALSE	FALSE	FALSE	FALSE	TRUE	FALSE	FALSE	FALSE	FALSE	FALSE	FALSE	FALSE	FALSE	FALSE	FALSE	FALSE	FALSE	FALSE	FALSE	FALSE	FALSE	FALSE	FALSE	FALSE	TRUE	FALSE	FALSE	FALSE	FALSE	TRUE	No	No	No	No	No	No	No	No	No	No	No	No	Others
598	52	41-65 years	Male	Suspected	Other	NEGATIVE	FALSE	FALSE	FALSE	FALSE	TRUE	FALSE	FALSE	FALSE	FALSE	FALSE	FALSE	FALSE	FALSE	FALSE	FALSE	FALSE	FALSE	FALSE	FALSE	FALSE	FALSE	FALSE	FALSE	FALSE	TRUE	FALSE	FALSE	FALSE	FALSE	TRUE	No	No	No	No	No	No	No	No	No	No	No	No	Others
599	49	41-65 years	Female	Suspected	Other	NEGATIVE	FALSE	FALSE	FALSE	FALSE	TRUE	FALSE	FALSE	FALSE	FALSE	FALSE	FALSE	FALSE	FALSE	FALSE	FALSE	FALSE	FALSE	FALSE	FALSE	FALSE	FALSE	FALSE	FALSE	FALSE	TRUE	FALSE	FALSE	FALSE	FALSE	TRUE	No	No	No	No	No	No	No	No	No	No	No	No	Others
600	49	41-65 years	Male	N/A	Other	NEGATIVE	FALSE	FALSE	FALSE	FALSE	TRUE	FALSE	FALSE	FALSE	FALSE	FALSE	FALSE	FALSE	FALSE	FALSE	FALSE	FALSE	FALSE	FALSE	FALSE	FALSE	FALSE	FALSE	FALSE	FALSE	TRUE	FALSE	FALSE	FALSE	FALSE	TRUE	No	No	No	No	No	No	No	No	No	No	No	No	Others
601	42	41-65 years	Male	N/A	Other	NEGATIVE	FALSE	FALSE	FALSE	FALSE	TRUE	FALSE	FALSE	FALSE	FALSE	FALSE	FALSE	FALSE	FALSE	FALSE	FALSE	FALSE	FALSE	FALSE	FALSE	FALSE	FALSE	FALSE	FALSE	FALSE	TRUE	FALSE	FALSE	FALSE	FALSE	TRUE	No	No	No	No	No	No	No	No	No	No	No	No	Others
602	44	41-65 years	Female	N/A	Other	NEGATIVE	FALSE	FALSE	FALSE	FALSE	TRUE	FALSE	FALSE	FALSE	FALSE	FALSE	FALSE	FALSE	FALSE	FALSE	FALSE	FALSE	FALSE	FALSE	FALSE	FALSE	FALSE	FALSE	FALSE	FALSE	TRUE	FALSE	FALSE	FALSE	FALSE	TRUE	No	No	No	No	No	No	No	No	No	No	No	No	Others
603	67	Above 66 years	Male	N/A	Other	NEGATIVE	FALSE	FALSE	FALSE	FALSE	TRUE	FALSE	FALSE	FALSE	FALSE	FALSE	FALSE	FALSE	FALSE	FALSE	FALSE	FALSE	FALSE	FALSE	FALSE	FALSE	FALSE	FALSE	FALSE	FALSE	TRUE	FALSE	FALSE	FALSE	FALSE	TRUE	No	No	No	No	No	No	No	No	No	No	No	No	Others
604	52	41-65 years	Male	N/A	Other	NEGATIVE	FALSE	FALSE	FALSE	FALSE	TRUE	FALSE	FALSE	FALSE	FALSE	FALSE	FALSE	FALSE	FALSE	FALSE	FALSE	FALSE	FALSE	FALSE	FALSE	FALSE	FALSE	FALSE	FALSE	FALSE	TRUE	FALSE	FALSE	FALSE	FALSE	TRUE	No	No	No	No	No	No	No	No	No	No	No	No	Others
605	40	17-40 years	Male	Probable	Other	NEGATIVE	FALSE	FALSE	FALSE	FALSE	TRUE	FALSE	FALSE	FALSE	FALSE	FALSE	FALSE	FALSE	FALSE	FALSE	FALSE	FALSE	FALSE	FALSE	FALSE	FALSE	FALSE	FALSE	FALSE	FALSE	TRUE	FALSE	FALSE	FALSE	FALSE	TRUE	No	No	No	No	No	No	No	No	No	No	No	No	Others
606	16	4-16 years	Female	Suspected	Student	NEGATIVE	FALSE	FALSE	FALSE	FALSE	FALSE	FALSE	FALSE	FALSE	FALSE	FALSE	TRUE	TRUE	TRUE	TRUE	FALSE	FALSE	FALSE	FALSE	FALSE	FALSE	TRUE	TRUE	TRUE	TRUE	FALSE	TRUE	TRUE	TRUE	TRUE	FALSE	No	No	No	No	No	No	No	Yes	No	No	No	No	Others
607	49	41-65 years	Male	N/A	Other	NEGATIVE	FALSE	FALSE	FALSE	FALSE	TRUE	FALSE	FALSE	FALSE	FALSE	FALSE	FALSE	FALSE	FALSE	FALSE	FALSE	FALSE	FALSE	FALSE	FALSE	FALSE	FALSE	FALSE	FALSE	FALSE	TRUE	FALSE	FALSE	FALSE	FALSE	TRUE	No	No	No	No	No	No	No	No	No	No	No	No	On Campus
608	52	41-65 years	Male	N/A	Other	NEGATIVE	FALSE	FALSE	FALSE	FALSE	TRUE	FALSE	FALSE	FALSE	FALSE	FALSE	FALSE	FALSE	FALSE	FALSE	FALSE	FALSE	FALSE	FALSE	FALSE	FALSE	FALSE	FALSE	FALSE	FALSE	TRUE	FALSE	FALSE	FALSE	FALSE	TRUE	No	No	No	No	No	No	No	No	No	No	No	No	Off Campus
609	22	17-40 years	Male	Suspected	Student	POSITIVE	FALSE	FALSE	FALSE	FALSE	FALSE	FALSE	FALSE	FALSE	FALSE	FALSE	TRUE	FALSE	TRUE	FALSE	FALSE	TRUE	FALSE	TRUE	FALSE	TRUE	TRUE	FALSE	TRUE	FALSE	FALSE	TRUE	FALSE	TRUE	FALSE	FALSE	No	No	Yes	No	No	No	No	No	No	No	No	No	Others
610	21	17-40 years	Female	Suspected	Student	NEGATIVE	FALSE	FALSE	FALSE	FALSE	FALSE	FALSE	FALSE	FALSE	FALSE	FALSE	TRUE	FALSE	TRUE	TRUE	FALSE	FALSE	FALSE	FALSE	FALSE	FALSE	TRUE	FALSE	TRUE	TRUE	FALSE	TRUE	FALSE	TRUE	TRUE	FALSE	No	No	No	No	No	No	No	No	No	No	No	No	On Campus
611	28	17-40 years	Female	N/A	Other	NEGATIVE	FALSE	FALSE	FALSE	FALSE	TRUE	FALSE	FALSE	FALSE	FALSE	FALSE	FALSE	FALSE	FALSE	FALSE	FALSE	FALSE	FALSE	FALSE	FALSE	FALSE	FALSE	FALSE	FALSE	FALSE	TRUE	FALSE	FALSE	FALSE	FALSE	TRUE	No	No	No	No	No	No	No	No	No	No	No	No	Others
612	29	17-40 years	Female	Probable	Other	NEGATIVE	FALSE	FALSE	FALSE	FALSE	TRUE	FALSE	FALSE	FALSE	FALSE	FALSE	FALSE	FALSE	FALSE	FALSE	FALSE	FALSE	FALSE	FALSE	FALSE	FALSE	FALSE	FALSE	FALSE	FALSE	TRUE	FALSE	FALSE	FALSE	FALSE	TRUE	No	No	No	No	No	No	No	No	No	No	No	No	Others
613	22	17-40 years	Male	Suspected	Student	POSITIVE	FALSE	FALSE	FALSE	FALSE	FALSE	FALSE	FALSE	FALSE	FALSE	FALSE	FALSE	TRUE	FALSE	FALSE	FALSE	FALSE	TRUE	FALSE	FALSE	FALSE	FALSE	TRUE	FALSE	FALSE	FALSE	FALSE	TRUE	FALSE	FALSE	FALSE	No	No	No	No	No	No	No	No	No	No	No	No	Others
614	65	41-65 years	Female	Probable	Other	POSITIVE	FALSE	FALSE	FALSE	FALSE	TRUE	FALSE	FALSE	FALSE	FALSE	FALSE	FALSE	FALSE	FALSE	FALSE	FALSE	FALSE	FALSE	FALSE	FALSE	FALSE	FALSE	FALSE	FALSE	FALSE	TRUE	FALSE	FALSE	FALSE	FALSE	TRUE	No	No	No	No	No	No	No	No	No	No	No	No	Others
615	67	Above 66 years	Male	Probable	Other	POSITIVE	FALSE	FALSE	FALSE	FALSE	TRUE	FALSE	FALSE	FALSE	FALSE	FALSE	FALSE	FALSE	FALSE	FALSE	FALSE	FALSE	FALSE	FALSE	FALSE	FALSE	FALSE	FALSE	FALSE	FALSE	TRUE	FALSE	FALSE	FALSE	FALSE	TRUE	No	No	No	No	No	No	No	No	No	No	No	No	Others
616	24	17-40 years	Female	Suspected	Student	POSITIVE	FALSE	FALSE	FALSE	FALSE	FALSE	FALSE	FALSE	FALSE	FALSE	FALSE	TRUE	FALSE	TRUE	FALSE	FALSE	TRUE	FALSE	TRUE	FALSE	TRUE	TRUE	FALSE	TRUE	FALSE	FALSE	TRUE	FALSE	TRUE	FALSE	FALSE	No	No	No	No	No	No	No	No	No	No	No	No	On Campus
617	25	17-40 years	Female	Suspected	Student	POSITIVE	FALSE	FALSE	FALSE	FALSE	FALSE	FALSE	FALSE	FALSE	FALSE	FALSE	TRUE	TRUE	TRUE	FALSE	FALSE	TRUE	TRUE	TRUE	FALSE	TRUE	TRUE	TRUE	TRUE	FALSE	FALSE	TRUE	TRUE	TRUE	FALSE	FALSE	No	No	Yes	No	No	No	No	No	No	No	No	No	On Campus
618	25	17-40 years	Female	Suspected	Student	POSITIVE	FALSE	FALSE	FALSE	FALSE	FALSE	FALSE	FALSE	FALSE	FALSE	FALSE	TRUE	FALSE	TRUE	FALSE	FALSE	TRUE	FALSE	TRUE	FALSE	TRUE	TRUE	FALSE	TRUE	FALSE	FALSE	TRUE	FALSE	TRUE	FALSE	FALSE	No	No	Yes	No	No	No	No	No	No	No	No	No	On Campus
619	24	17-40 years	Female	Suspected	Student	POSITIVE	FALSE	FALSE	FALSE	FALSE	FALSE	FALSE	FALSE	FALSE	FALSE	FALSE	TRUE	FALSE	TRUE	FALSE	FALSE	TRUE	FALSE	TRUE	FALSE	TRUE	TRUE	FALSE	TRUE	FALSE	FALSE	TRUE	FALSE	TRUE	FALSE	FALSE	No	No	Yes	No	No	No	No	No	No	No	No	No	On Campus
620	29	17-40 years	Female	Suspected	Other	POSITIVE	TRUE	FALSE	FALSE	FALSE	FALSE	FALSE	FALSE	FALSE	FALSE	FALSE	FALSE	FALSE	FALSE	FALSE	FALSE	FALSE	FALSE	FALSE	FALSE	FALSE	TRUE	FALSE	FALSE	FALSE	FALSE	TRUE	FALSE	FALSE	FALSE	FALSE	No	Yes	Yes	No	No	Yes	No	No	No	No	No	No	Others
621	22	17-40 years	Female	Suspected	Student	POSITIVE	FALSE	FALSE	FALSE	FALSE	FALSE	FALSE	FALSE	FALSE	FALSE	FALSE	TRUE	FALSE	TRUE	FALSE	FALSE	TRUE	FALSE	TRUE	FALSE	TRUE	TRUE	FALSE	TRUE	FALSE	FALSE	TRUE	FALSE	TRUE	FALSE	FALSE	No	No	Yes	No	No	No	No	No	No	No	No	No	On Campus
622	23	17-40 years	Female	Suspected	Student	POSITIVE	FALSE	FALSE	FALSE	FALSE	FALSE	FALSE	FALSE	FALSE	FALSE	FALSE	TRUE	FALSE	TRUE	FALSE	FALSE	TRUE	FALSE	TRUE	FALSE	TRUE	TRUE	FALSE	TRUE	FALSE	FALSE	TRUE	FALSE	TRUE	FALSE	FALSE	No	No	Yes	No	No	No	No	No	No	No	No	No	On Campus
623	53	41-65 years	Male	Suspected	Other	POSITIVE	FALSE	FALSE	FALSE	FALSE	TRUE	FALSE	FALSE	FALSE	FALSE	FALSE	FALSE	FALSE	FALSE	FALSE	FALSE	FALSE	FALSE	FALSE	FALSE	FALSE	FALSE	FALSE	FALSE	FALSE	TRUE	FALSE	FALSE	FALSE	FALSE	TRUE	No	No	No	No	No	No	No	No	No	No	No	No	Others
624	22	17-40 years	Male	Suspected	Student	POSITIVE	FALSE	FALSE	FALSE	FALSE	FALSE	FALSE	FALSE	FALSE	FALSE	FALSE	FALSE	TRUE	FALSE	FALSE	FALSE	FALSE	TRUE	FALSE	FALSE	FALSE	FALSE	TRUE	FALSE	FALSE	FALSE	FALSE	TRUE	FALSE	FALSE	FALSE	No	No	No	No	No	No	No	No	No	No	No	No	Others
625	22	17-40 years	Female	Suspected	Student	POSITIVE	FALSE	FALSE	FALSE	FALSE	FALSE	FALSE	FALSE	FALSE	FALSE	FALSE	TRUE	FALSE	TRUE	FALSE	FALSE	TRUE	FALSE	TRUE	FALSE	TRUE	TRUE	FALSE	TRUE	FALSE	FALSE	TRUE	FALSE	TRUE	FALSE	FALSE	No	No	Yes	No	No	No	No	No	No	No	No	No	On Campus
626	27	17-40 years	Female	Suspected	Student	POSITIVE	FALSE	FALSE	FALSE	FALSE	FALSE	FALSE	FALSE	FALSE	FALSE	FALSE	TRUE	FALSE	TRUE	FALSE	FALSE	TRUE	FALSE	TRUE	FALSE	TRUE	TRUE	FALSE	TRUE	FALSE	FALSE	TRUE	FALSE	TRUE	FALSE	FALSE	No	No	No	No	No	No	No	No	No	No	No	No	On Campus
627	23	17-40 years	Female	Suspected	Student	POSITIVE	FALSE	FALSE	FALSE	FALSE	FALSE	FALSE	FALSE	FALSE	FALSE	FALSE	FALSE	FALSE	FALSE	FALSE	TRUE	FALSE	FALSE	FALSE	FALSE	FALSE	FALSE	FALSE	FALSE	FALSE	TRUE	FALSE	FALSE	FALSE	FALSE	TRUE	No	No	Yes	No	No	No	No	No	No	No	No	No	On Campus
628	24	17-40 years	Female	Suspected	Other	POSITIVE	TRUE	FALSE	TRUE	FALSE	FALSE	FALSE	FALSE	FALSE	FALSE	FALSE	FALSE	FALSE	FALSE	FALSE	FALSE	FALSE	FALSE	FALSE	FALSE	TRUE	TRUE	FALSE	TRUE	FALSE	FALSE	TRUE	FALSE	TRUE	FALSE	FALSE	No	No	No	No	No	No	No	No	No	No	No	No	Others
629	24	17-40 years	Female	Suspected	Student	POSITIVE	FALSE	FALSE	FALSE	FALSE	FALSE	FALSE	FALSE	FALSE	FALSE	FALSE	TRUE	FALSE	TRUE	FALSE	FALSE	TRUE	FALSE	TRUE	FALSE	TRUE	TRUE	FALSE	TRUE	FALSE	FALSE	TRUE	FALSE	TRUE	FALSE	FALSE	No	No	No	No	No	No	No	No	No	No	No	No	On Campus
630	21	17-40 years	Female	Suspected	Student	POSITIVE	FALSE	FALSE	FALSE	FALSE	FALSE	FALSE	FALSE	FALSE	FALSE	FALSE	TRUE	FALSE	TRUE	FALSE	FALSE	TRUE	FALSE	TRUE	FALSE	TRUE	TRUE	FALSE	TRUE	FALSE	FALSE	TRUE	FALSE	TRUE	FALSE	FALSE	No	No	No	No	No	No	No	No	No	No	No	No	On Campus
631	23	17-40 years	Female	Suspected	Student	POSITIVE	FALSE	FALSE	FALSE	FALSE	FALSE	FALSE	FALSE	FALSE	FALSE	FALSE	TRUE	FALSE	TRUE	FALSE	FALSE	TRUE	FALSE	TRUE	FALSE	TRUE	TRUE	FALSE	TRUE	FALSE	FALSE	TRUE	FALSE	TRUE	FALSE	FALSE	No	No	No	No	No	No	No	No	No	No	No	No	On Campus
632	28	17-40 years	Male	Suspected	Other	NEGATIVE	FALSE	FALSE	FALSE	FALSE	TRUE	FALSE	FALSE	FALSE	FALSE	FALSE	FALSE	FALSE	FALSE	FALSE	FALSE	FALSE	FALSE	FALSE	FALSE	FALSE	FALSE	FALSE	FALSE	FALSE	TRUE	FALSE	FALSE	FALSE	FALSE	TRUE	No	No	No	No	No	No	No	No	No	No	No	No	Others
633	28	17-40 years	Female	Suspected	Other	POSITIVE	TRUE	FALSE	TRUE	FALSE	FALSE	FALSE	FALSE	FALSE	FALSE	FALSE	FALSE	FALSE	FALSE	FALSE	FALSE	FALSE	FALSE	FALSE	FALSE	TRUE	TRUE	FALSE	TRUE	FALSE	FALSE	TRUE	FALSE	TRUE	FALSE	FALSE	No	No	No	No	No	No	No	No	No	No	No	No	Others
634	27	17-40 years	Female	Suspected	Other	NEGATIVE	FALSE	FALSE	FALSE	FALSE	TRUE	FALSE	FALSE	FALSE	FALSE	FALSE	FALSE	FALSE	FALSE	FALSE	FALSE	FALSE	FALSE	FALSE	FALSE	FALSE	FALSE	FALSE	FALSE	FALSE	TRUE	FALSE	FALSE	FALSE	FALSE	TRUE	No	No	Yes	No	No	No	No	No	No	No	No	No	Others
635	26	17-40 years	Male	Suspected	Other	NEGATIVE	FALSE	TRUE	FALSE	FALSE	FALSE	FALSE	FALSE	FALSE	FALSE	FALSE	FALSE	FALSE	FALSE	FALSE	FALSE	FALSE	FALSE	FALSE	FALSE	FALSE	FALSE	TRUE	FALSE	FALSE	FALSE	FALSE	TRUE	FALSE	FALSE	FALSE	No	No	Yes	No	No	No	No	No	No	No	No	No	Others
636	26	17-40 years	Male	Suspected	Other	NEGATIVE	TRUE	FALSE	FALSE	FALSE	FALSE	FALSE	FALSE	FALSE	FALSE	FALSE	FALSE	FALSE	FALSE	FALSE	FALSE	FALSE	FALSE	FALSE	FALSE	FALSE	TRUE	FALSE	FALSE	FALSE	FALSE	TRUE	FALSE	FALSE	FALSE	FALSE	No	No	Yes	No	No	No	No	No	No	No	No	No	Others
637	62	41-65 years	Male	Probable	Other	POSITIVE	TRUE	FALSE	FALSE	FALSE	FALSE	FALSE	FALSE	FALSE	FALSE	FALSE	FALSE	FALSE	FALSE	FALSE	FALSE	FALSE	FALSE	FALSE	FALSE	FALSE	TRUE	FALSE	FALSE	FALSE	FALSE	TRUE	FALSE	FALSE	FALSE	FALSE	No	No	Yes	No	No	No	No	No	No	No	No	No	Others
638	53	41-65 years	Male	Suspected	Other	NEGATIVE	FALSE	FALSE	FALSE	FALSE	TRUE	FALSE	FALSE	FALSE	FALSE	FALSE	FALSE	FALSE	FALSE	FALSE	FALSE	FALSE	FALSE	FALSE	FALSE	FALSE	FALSE	FALSE	FALSE	FALSE	TRUE	FALSE	FALSE	FALSE	FALSE	TRUE	No	No	No	No	No	No	No	No	No	No	No	No	Others
639	23	17-40 years	Female	Suspected	Student	POSITIVE	FALSE	FALSE	FALSE	FALSE	FALSE	FALSE	FALSE	FALSE	FALSE	FALSE	TRUE	TRUE	TRUE	FALSE	FALSE	TRUE	TRUE	TRUE	FALSE	TRUE	TRUE	TRUE	TRUE	FALSE	FALSE	TRUE	TRUE	TRUE	FALSE	FALSE	No	No	Yes	No	No	No	No	No	No	No	No	No	Others
640	27	17-40 years	Female	Suspected	Student	POSITIVE	FALSE	FALSE	FALSE	FALSE	FALSE	FALSE	FALSE	FALSE	FALSE	FALSE	TRUE	FALSE	TRUE	FALSE	FALSE	TRUE	FALSE	TRUE	FALSE	TRUE	TRUE	FALSE	TRUE	FALSE	FALSE	TRUE	FALSE	TRUE	FALSE	FALSE	No	No	No	No	No	No	No	No	No	No	No	No	Others
641	23	17-40 years	Female	Suspected	Student	POSITIVE	FALSE	FALSE	FALSE	FALSE	FALSE	FALSE	FALSE	FALSE	FALSE	FALSE	TRUE	FALSE	TRUE	FALSE	FALSE	TRUE	FALSE	TRUE	FALSE	TRUE	TRUE	FALSE	TRUE	FALSE	FALSE	TRUE	FALSE	TRUE	FALSE	FALSE	No	No	Yes	No	No	No	No	No	No	No	No	No	On Campus
642	67	Above 66 years	Male	Probable	Other	POSITIVE	FALSE	FALSE	FALSE	FALSE	TRUE	FALSE	FALSE	FALSE	FALSE	FALSE	FALSE	FALSE	FALSE	FALSE	FALSE	FALSE	FALSE	FALSE	FALSE	FALSE	FALSE	FALSE	FALSE	FALSE	TRUE	FALSE	FALSE	FALSE	FALSE	TRUE	No	No	No	No	No	No	No	No	No	No	No	No	Others
643	65	41-65 years	Female	Probable	Other	NEGATIVE	FALSE	FALSE	FALSE	FALSE	TRUE	FALSE	FALSE	FALSE	FALSE	FALSE	FALSE	FALSE	FALSE	FALSE	FALSE	FALSE	FALSE	FALSE	FALSE	FALSE	FALSE	FALSE	FALSE	FALSE	TRUE	FALSE	FALSE	FALSE	FALSE	TRUE	No	No	No	No	No	No	No	No	No	No	No	No	Others
644	53	41-65 years	Female	Probable	Other	NEGATIVE	FALSE	FALSE	FALSE	FALSE	TRUE	FALSE	FALSE	FALSE	FALSE	FALSE	FALSE	FALSE	FALSE	FALSE	FALSE	FALSE	FALSE	FALSE	FALSE	FALSE	FALSE	FALSE	FALSE	FALSE	TRUE	FALSE	FALSE	FALSE	FALSE	TRUE	No	No	No	No	Yes	Yes	No	No	No	No	No	No	Others
645	26	17-40 years	Female	Suspected	Other	POSITIVE	TRUE	TRUE	TRUE	FALSE	FALSE	FALSE	FALSE	FALSE	FALSE	FALSE	FALSE	FALSE	FALSE	FALSE	FALSE	FALSE	FALSE	FALSE	FALSE	TRUE	TRUE	TRUE	TRUE	FALSE	FALSE	TRUE	TRUE	TRUE	FALSE	FALSE	No	No	Yes	No	No	Yes	No	No	No	No	No	No	Others
646	29	17-40 years	Female	Suspected	Other	POSITIVE	FALSE	FALSE	FALSE	FALSE	TRUE	FALSE	FALSE	FALSE	FALSE	FALSE	FALSE	FALSE	FALSE	FALSE	FALSE	FALSE	FALSE	FALSE	FALSE	FALSE	FALSE	FALSE	FALSE	FALSE	TRUE	FALSE	FALSE	FALSE	FALSE	TRUE	No	No	No	No	No	No	No	No	No	No	No	No	Others
647	15	4-16 years	Male	Suspected	Student	POSITIVE	FALSE	FALSE	FALSE	FALSE	FALSE	FALSE	FALSE	FALSE	FALSE	FALSE	TRUE	FALSE	TRUE	FALSE	FALSE	TRUE	FALSE	TRUE	FALSE	TRUE	TRUE	FALSE	TRUE	FALSE	FALSE	TRUE	FALSE	TRUE	FALSE	FALSE	No	No	No	No	No	No	No	No	No	No	No	No	Others
648	11	4-16 years	Female	Suspected	Student	POSITIVE	FALSE	FALSE	FALSE	FALSE	FALSE	FALSE	FALSE	FALSE	FALSE	FALSE	TRUE	FALSE	TRUE	FALSE	FALSE	TRUE	FALSE	TRUE	FALSE	TRUE	TRUE	FALSE	TRUE	FALSE	FALSE	TRUE	FALSE	TRUE	FALSE	FALSE	No	No	No	No	No	No	No	No	No	No	No	No	Others
649	24	17-40 years	Male	Suspected	Student	POSITIVE	FALSE	FALSE	FALSE	FALSE	FALSE	FALSE	FALSE	FALSE	FALSE	FALSE	TRUE	TRUE	TRUE	FALSE	FALSE	TRUE	TRUE	TRUE	FALSE	TRUE	TRUE	TRUE	TRUE	FALSE	FALSE	TRUE	TRUE	TRUE	FALSE	FALSE	No	No	Yes	No	No	No	No	No	No	No	No	No	Others
650	21	17-40 years	Female	Suspected	Student	POSITIVE	FALSE	FALSE	FALSE	FALSE	FALSE	FALSE	FALSE	FALSE	FALSE	FALSE	TRUE	TRUE	TRUE	FALSE	FALSE	TRUE	TRUE	TRUE	FALSE	TRUE	TRUE	TRUE	TRUE	FALSE	FALSE	TRUE	TRUE	TRUE	FALSE	FALSE	No	No	No	No	No	No	No	No	No	No	No	No	On Campus
651	24	17-40 years	Female	Suspected	Student	POSITIVE	FALSE	FALSE	FALSE	FALSE	FALSE	FALSE	FALSE	FALSE	FALSE	FALSE	TRUE	FALSE	TRUE	FALSE	FALSE	TRUE	FALSE	TRUE	FALSE	TRUE	TRUE	FALSE	TRUE	FALSE	FALSE	TRUE	FALSE	TRUE	FALSE	FALSE	No	Yes	Yes	No	No	No	No	No	No	No	No	No	Others
652	21	17-40 years	Female	Suspected	Student	POSITIVE	FALSE	FALSE	FALSE	FALSE	FALSE	FALSE	FALSE	FALSE	FALSE	FALSE	TRUE	TRUE	TRUE	FALSE	FALSE	TRUE	TRUE	TRUE	FALSE	TRUE	TRUE	TRUE	TRUE	FALSE	FALSE	TRUE	TRUE	TRUE	FALSE	FALSE	No	Yes	Yes	No	No	No	No	No	No	No	No	No	Others
653	25	17-40 years	Female	Suspected	Other	POSITIVE	TRUE	TRUE	TRUE	TRUE	FALSE	FALSE	FALSE	FALSE	FALSE	FALSE	FALSE	FALSE	FALSE	FALSE	FALSE	FALSE	FALSE	FALSE	FALSE	TRUE	TRUE	TRUE	TRUE	TRUE	FALSE	TRUE	TRUE	TRUE	TRUE	FALSE	No	No	Yes	No	No	No	No	No	No	No	No	No	Others
654	27	17-40 years	Female	Suspected	Other	NEGATIVE	TRUE	TRUE	TRUE	FALSE	FALSE	FALSE	FALSE	FALSE	FALSE	FALSE	FALSE	FALSE	FALSE	FALSE	FALSE	FALSE	FALSE	FALSE	FALSE	FALSE	TRUE	TRUE	TRUE	FALSE	FALSE	TRUE	TRUE	TRUE	FALSE	FALSE	No	No	No	No	No	No	No	No	No	No	No	No	Others
655	28	17-40 years	Male	Suspected	Student	POSITIVE	FALSE	FALSE	FALSE	FALSE	FALSE	FALSE	FALSE	FALSE	FALSE	FALSE	TRUE	FALSE	FALSE	FALSE	FALSE	TRUE	FALSE	FALSE	FALSE	FALSE	TRUE	FALSE	FALSE	FALSE	FALSE	TRUE	FALSE	FALSE	FALSE	FALSE	No	No	Yes	No	No	No	No	No	No	No	No	No	Others
656	30	17-40 years	Female	Suspected	Student	NEGATIVE	FALSE	FALSE	FALSE	FALSE	FALSE	FALSE	FALSE	FALSE	FALSE	FALSE	TRUE	FALSE	TRUE	FALSE	FALSE	FALSE	FALSE	FALSE	FALSE	FALSE	TRUE	FALSE	TRUE	FALSE	FALSE	TRUE	FALSE	TRUE	FALSE	FALSE	No	Yes	Yes	No	No	No	No	No	No	No	No	No	Others
657	21	17-40 years	Female	Suspected	Student	POSITIVE	FALSE	FALSE	FALSE	FALSE	FALSE	FALSE	FALSE	FALSE	FALSE	FALSE	TRUE	FALSE	TRUE	FALSE	FALSE	TRUE	FALSE	TRUE	FALSE	TRUE	TRUE	FALSE	TRUE	FALSE	FALSE	TRUE	FALSE	TRUE	FALSE	FALSE	No	Yes	Yes	No	No	No	No	No	No	No	No	No	Others
658	18	17-40 years	Male	Suspected	Student	POSITIVE	FALSE	FALSE	FALSE	FALSE	FALSE	FALSE	FALSE	FALSE	FALSE	FALSE	TRUE	FALSE	TRUE	FALSE	FALSE	TRUE	FALSE	TRUE	FALSE	TRUE	TRUE	FALSE	TRUE	FALSE	FALSE	TRUE	FALSE	TRUE	FALSE	FALSE	No	No	No	No	No	No	No	No	No	No	No	No	Others
659	22	17-40 years	Female	Suspected	Student	POSITIVE	FALSE	FALSE	FALSE	FALSE	FALSE	FALSE	FALSE	FALSE	FALSE	FALSE	TRUE	FALSE	TRUE	FALSE	FALSE	TRUE	FALSE	TRUE	FALSE	TRUE	TRUE	FALSE	TRUE	FALSE	FALSE	TRUE	FALSE	TRUE	FALSE	FALSE	No	No	No	No	No	No	No	No	No	No	No	No	Others
660	17	17-40 years	Female	Suspected	Student	POSITIVE	FALSE	FALSE	FALSE	FALSE	FALSE	FALSE	FALSE	FALSE	FALSE	FALSE	TRUE	FALSE	TRUE	FALSE	FALSE	TRUE	FALSE	TRUE	FALSE	TRUE	TRUE	FALSE	TRUE	FALSE	FALSE	TRUE	FALSE	TRUE	FALSE	FALSE	No	No	No	No	No	No	No	No	No	No	No	No	Others
661	21	17-40 years	Female	Suspected	Student	POSITIVE	FALSE	FALSE	FALSE	FALSE	FALSE	FALSE	FALSE	FALSE	FALSE	FALSE	FALSE	FALSE	TRUE	FALSE	FALSE	FALSE	FALSE	TRUE	FALSE	TRUE	FALSE	FALSE	TRUE	FALSE	FALSE	FALSE	FALSE	TRUE	FALSE	FALSE	No	No	No	No	No	No	No	No	No	No	No	No	On Campus
662	17	17-40 years	Female	Suspected	Student	POSITIVE	FALSE	FALSE	FALSE	FALSE	FALSE	FALSE	FALSE	FALSE	FALSE	FALSE	TRUE	FALSE	TRUE	FALSE	FALSE	TRUE	FALSE	TRUE	FALSE	TRUE	TRUE	FALSE	TRUE	FALSE	FALSE	TRUE	FALSE	TRUE	FALSE	FALSE	No	No	No	No	No	No	No	No	No	No	No	No	On Campus
663	19	17-40 years	Female	Suspected	Student	NEGATIVE	FALSE	FALSE	FALSE	FALSE	FALSE	FALSE	FALSE	FALSE	FALSE	FALSE	TRUE	FALSE	TRUE	TRUE	FALSE	FALSE	FALSE	FALSE	FALSE	FALSE	TRUE	FALSE	TRUE	TRUE	FALSE	TRUE	FALSE	TRUE	TRUE	FALSE	No	No	No	No	No	No	No	No	No	No	No	No	On Campus
664	22	17-40 years	Female	Suspected	Student	POSITIVE	FALSE	FALSE	FALSE	FALSE	FALSE	FALSE	FALSE	FALSE	FALSE	FALSE	TRUE	TRUE	TRUE	FALSE	FALSE	TRUE	TRUE	TRUE	FALSE	TRUE	TRUE	TRUE	TRUE	FALSE	FALSE	TRUE	TRUE	TRUE	FALSE	FALSE	No	No	No	No	No	Yes	No	No	No	No	No	No	Off Campus
665	21	17-40 years	Female	Suspected	Student	POSITIVE	FALSE	FALSE	FALSE	FALSE	FALSE	FALSE	FALSE	FALSE	FALSE	FALSE	FALSE	FALSE	TRUE	FALSE	FALSE	FALSE	FALSE	TRUE	FALSE	TRUE	FALSE	FALSE	TRUE	FALSE	FALSE	FALSE	FALSE	TRUE	FALSE	FALSE	No	No	No	No	No	No	No	No	No	No	No	No	On Campus
666	18	17-40 years	Female	Suspected	Student	POSITIVE	FALSE	FALSE	FALSE	FALSE	FALSE	FALSE	FALSE	FALSE	FALSE	FALSE	TRUE	TRUE	TRUE	FALSE	FALSE	TRUE	TRUE	TRUE	FALSE	TRUE	TRUE	TRUE	TRUE	FALSE	FALSE	TRUE	TRUE	TRUE	FALSE	FALSE	No	No	No	No	No	No	No	No	No	No	No	No	On Campus
667	19	17-40 years	Female	Suspected	Student	NEGATIVE	FALSE	FALSE	FALSE	FALSE	FALSE	FALSE	FALSE	FALSE	FALSE	FALSE	TRUE	FALSE	TRUE	FALSE	FALSE	FALSE	FALSE	FALSE	FALSE	FALSE	TRUE	FALSE	TRUE	FALSE	FALSE	TRUE	FALSE	TRUE	FALSE	FALSE	No	No	No	No	No	No	No	No	No	No	No	No	Off Campus
668	17	17-40 years	Female	Suspected	Student	POSITIVE	FALSE	FALSE	FALSE	FALSE	FALSE	FALSE	FALSE	FALSE	FALSE	FALSE	TRUE	TRUE	TRUE	FALSE	FALSE	TRUE	TRUE	TRUE	FALSE	TRUE	TRUE	TRUE	TRUE	FALSE	FALSE	TRUE	TRUE	TRUE	FALSE	FALSE	No	No	No	No	No	No	No	No	No	No	No	No	On Campus
669	28	17-40 years	Male	Suspected	Student	POSITIVE	FALSE	FALSE	FALSE	FALSE	FALSE	FALSE	FALSE	FALSE	FALSE	FALSE	TRUE	FALSE	TRUE	FALSE	FALSE	TRUE	FALSE	TRUE	FALSE	TRUE	TRUE	FALSE	TRUE	FALSE	FALSE	TRUE	FALSE	TRUE	FALSE	FALSE	No	No	No	No	No	No	No	No	No	No	No	No	Off Campus
670	60	41-65 years	Female	Suspected	Other	POSITIVE	TRUE	FALSE	TRUE	FALSE	FALSE	FALSE	FALSE	FALSE	FALSE	FALSE	FALSE	FALSE	FALSE	FALSE	FALSE	FALSE	FALSE	FALSE	FALSE	TRUE	TRUE	FALSE	TRUE	FALSE	FALSE	TRUE	FALSE	TRUE	FALSE	FALSE	Yes	Yes	No	No	Yes	No	No	No	No	No	No	No	Others
671	25	17-40 years	Female	Suspected	Student	POSITIVE	FALSE	FALSE	FALSE	FALSE	FALSE	FALSE	FALSE	FALSE	FALSE	FALSE	TRUE	FALSE	TRUE	FALSE	FALSE	TRUE	FALSE	TRUE	FALSE	TRUE	TRUE	FALSE	TRUE	FALSE	FALSE	TRUE	FALSE	TRUE	FALSE	FALSE		No	No	No	No	No	No	No	No	No	No	No	Others
672	19	17-40 years	Female	Suspected	Student	POSITIVE	FALSE	FALSE	FALSE	FALSE	FALSE	FALSE	FALSE	FALSE	FALSE	FALSE	TRUE	FALSE	TRUE	FALSE	FALSE	TRUE	FALSE	TRUE	FALSE	TRUE	TRUE	FALSE	TRUE	FALSE	FALSE	TRUE	FALSE	TRUE	FALSE	FALSE	No	No	No	No	No	No	No	No	No	No	No	No	On Campus
673	21	17-40 years	Female	Suspected	Student	NEGATIVE	FALSE	FALSE	FALSE	FALSE	FALSE	FALSE	FALSE	FALSE	FALSE	FALSE	TRUE	TRUE	TRUE	FALSE	FALSE	FALSE	FALSE	FALSE	FALSE	FALSE	TRUE	TRUE	TRUE	FALSE	FALSE	TRUE	TRUE	TRUE	FALSE	FALSE	No	No	No	No	No	No	No	No	No	No	No	No	Others
674	19	17-40 years	Female	Suspected	Student	POSITIVE	FALSE	FALSE	FALSE	FALSE	FALSE	FALSE	FALSE	FALSE	FALSE	FALSE	TRUE	FALSE	TRUE	TRUE	FALSE	TRUE	FALSE	TRUE	TRUE	TRUE	TRUE	FALSE	TRUE	TRUE	FALSE	TRUE	FALSE	TRUE	TRUE	FALSE	No	No	No	Yes	No	No	No	No	No	No	No	No	On Campus
675	19	17-40 years	Female	Suspected	Student	POSITIVE	FALSE	FALSE	FALSE	FALSE	FALSE	FALSE	FALSE	FALSE	FALSE	FALSE	TRUE	TRUE	TRUE	FALSE	FALSE	TRUE	TRUE	TRUE	FALSE	TRUE	TRUE	TRUE	TRUE	FALSE	FALSE	TRUE	TRUE	TRUE	FALSE	FALSE	No	No		No	No	No	No	No	No	No	No	No	Others
676	17	17-40 years	Female	Suspected	Other	POSITIVE	TRUE	FALSE	TRUE	FALSE	FALSE	FALSE	FALSE	FALSE	FALSE	FALSE	FALSE	FALSE	FALSE	FALSE	FALSE	FALSE	FALSE	FALSE	FALSE	TRUE	TRUE	FALSE	TRUE	FALSE	FALSE	TRUE	FALSE	TRUE	FALSE	FALSE	No	No	No	No	No	No	No	No	No	No	No	No	On Campus
677	37	17-40 years	Female	Suspected	Other	NEGATIVE	TRUE	TRUE	FALSE	TRUE	FALSE	FALSE	FALSE	FALSE	FALSE	FALSE	FALSE	FALSE	FALSE	FALSE	FALSE	FALSE	FALSE	FALSE	FALSE	FALSE	TRUE	TRUE	FALSE	TRUE	FALSE	TRUE	TRUE	FALSE	TRUE	FALSE	No	No	No	Yes	No	No	No	No	No	No	No	No	Others
678	26	17-40 years	Male	Suspected	Other	POSITIVE	TRUE	TRUE	TRUE	FALSE	FALSE	FALSE	FALSE	FALSE	FALSE	FALSE	FALSE	FALSE	FALSE	FALSE	FALSE	FALSE	FALSE	FALSE	FALSE	TRUE	TRUE	TRUE	TRUE	FALSE	FALSE	TRUE	TRUE	TRUE	FALSE	FALSE	No	No	No	No	No	No	No	No	No	No	No	No	Others
679	21	17-40 years	Male	Suspected	Student	POSITIVE	FALSE	FALSE	FALSE	FALSE	FALSE	FALSE	FALSE	FALSE	FALSE	FALSE	TRUE	TRUE	TRUE	FALSE	FALSE	TRUE	TRUE	TRUE	FALSE	TRUE	TRUE	TRUE	TRUE	FALSE	FALSE	TRUE	TRUE	TRUE	FALSE	FALSE	No	No	No	No	No	No	No	No	No	No	No	No	On Campus
680	20	17-40 years	Female	Suspected	Student	POSITIVE	FALSE	FALSE	FALSE	FALSE	FALSE	FALSE	FALSE	FALSE	FALSE	FALSE	TRUE	FALSE	TRUE	FALSE	FALSE	TRUE	FALSE	TRUE	FALSE	TRUE	TRUE	FALSE	TRUE	FALSE	FALSE	TRUE	FALSE	TRUE	FALSE	FALSE	No	No	No	No	No	No	No	No	No	No	No	No	Others
681	49	41-65 years	Female	Suspected	Other	POSITIVE	TRUE	FALSE	TRUE	FALSE	FALSE	TRUE	FALSE	TRUE	FALSE	FALSE	FALSE	FALSE	FALSE	FALSE	FALSE	FALSE	FALSE	FALSE	FALSE	TRUE	TRUE	FALSE	TRUE	FALSE	FALSE	TRUE	FALSE	TRUE	FALSE	FALSE	No	No	No	No	No	Yes	No	Yes	No	Yes	No	No	Others
682	25	17-40 years	Female	Suspected	Student	POSITIVE	FALSE	FALSE	FALSE	FALSE	FALSE	FALSE	FALSE	FALSE	FALSE	FALSE	FALSE	FALSE	FALSE	FALSE	TRUE	FALSE	FALSE	FALSE	FALSE	FALSE	FALSE	FALSE	FALSE	FALSE	TRUE	FALSE	FALSE	FALSE	FALSE	TRUE	No	No	Yes	No	No	No	No	No	No	No	No	No	On Campus
683	23	17-40 years	Female	Suspected	Student	POSITIVE	FALSE	FALSE	FALSE	FALSE	FALSE	FALSE	FALSE	FALSE	FALSE	FALSE	TRUE	FALSE	TRUE	FALSE	FALSE	TRUE	FALSE	TRUE	FALSE	TRUE	TRUE	FALSE	TRUE	FALSE	FALSE	TRUE	FALSE	TRUE	FALSE	FALSE	No	No	Yes	No	No	No	No	No	No	No	No	No	Others
684	37	17-40 years	Male	Suspected	Other	POSITIVE	TRUE	FALSE	TRUE	FALSE	FALSE	TRUE	FALSE	TRUE	FALSE	FALSE	FALSE	FALSE	FALSE	FALSE	FALSE	FALSE	FALSE	FALSE	FALSE	TRUE	TRUE	FALSE	TRUE	FALSE	FALSE	TRUE	FALSE	TRUE	FALSE	FALSE	Yes	Yes	No	No	No	No	No	No	No	No	No	No	Others
685	24	17-40 years	Female	Suspected	Other	POSITIVE	TRUE	TRUE	TRUE	FALSE	FALSE	TRUE	TRUE	TRUE	FALSE	FALSE	FALSE	FALSE	FALSE	FALSE	FALSE	FALSE	FALSE	FALSE	FALSE	TRUE	TRUE	TRUE	TRUE	FALSE	FALSE	TRUE	TRUE	TRUE	FALSE	FALSE	No	No	No	No	No	No	No	No	No	No	No	No	Others
686	33	17-40 years	Male	Suspected	Other	POSITIVE	TRUE	FALSE	TRUE	FALSE	FALSE	TRUE	FALSE	TRUE	FALSE	FALSE	FALSE	FALSE	FALSE	FALSE	FALSE	FALSE	FALSE	FALSE	FALSE	TRUE	TRUE	FALSE	TRUE	FALSE	FALSE	TRUE	FALSE	TRUE	FALSE	FALSE	Yes	Yes	No	No	Yes	No	No	No	No	No	No	No	Others
687	53	41-65 years	Female	Suspected	Other	POSITIVE	FALSE	FALSE	FALSE	FALSE	TRUE	FALSE	FALSE	FALSE	FALSE	FALSE	FALSE	FALSE	FALSE	FALSE	FALSE	FALSE	FALSE	FALSE	FALSE	FALSE	FALSE	FALSE	FALSE	FALSE	TRUE	FALSE	FALSE	FALSE	FALSE	TRUE	No	No	No	No	No	No	No	No	No	No	No	No	Others
688	25	17-40 years	Male	Suspected	Student	POSITIVE	FALSE	FALSE	FALSE	FALSE	FALSE	FALSE	FALSE	FALSE	FALSE	FALSE	FALSE	FALSE	FALSE	FALSE	TRUE	FALSE	FALSE	FALSE	FALSE	FALSE	FALSE	FALSE	FALSE	FALSE	TRUE	FALSE	FALSE	FALSE	FALSE	TRUE	No	No	No	No	No	No	No	No	No	No	No	No	Others
689	25	17-40 years	Male	Suspected	Student	POSITIVE	FALSE	FALSE	FALSE	FALSE	FALSE	FALSE	FALSE	FALSE	FALSE	FALSE	FALSE	FALSE	FALSE	FALSE	TRUE	FALSE	FALSE	FALSE	FALSE	FALSE	FALSE	FALSE	FALSE	FALSE	TRUE	FALSE	FALSE	FALSE	FALSE	TRUE	No	No	No	No	No	No	No	No	No	No	No	No	Others
690	40	17-40 years	Male	Probable	Other	POSITIVE	FALSE	FALSE	FALSE	FALSE	TRUE	FALSE	FALSE	FALSE	FALSE	FALSE	FALSE	FALSE	FALSE	FALSE	FALSE	FALSE	FALSE	FALSE	FALSE	FALSE	FALSE	FALSE	FALSE	FALSE	TRUE	FALSE	FALSE	FALSE	FALSE	TRUE	No	No	No	No	Yes	No	No	No	No	No	No	No	Others
691	73	Above 66 years	Male	Suspected	Other	POSITIVE	TRUE	FALSE	TRUE	FALSE	FALSE	TRUE	FALSE	TRUE	FALSE	FALSE	FALSE	FALSE	FALSE	FALSE	FALSE	FALSE	FALSE	FALSE	FALSE	TRUE	TRUE	FALSE	TRUE	FALSE	FALSE	TRUE	FALSE	TRUE	FALSE	FALSE	No	No	No	No	No	No	No	No	No	No	No	No	Others
692	52	41-65 years	Male	Probable	Other	POSITIVE	FALSE	FALSE	FALSE	FALSE	TRUE	FALSE	FALSE	FALSE	FALSE	FALSE	FALSE	FALSE	FALSE	FALSE	FALSE	FALSE	FALSE	FALSE	FALSE	FALSE	FALSE	FALSE	FALSE	FALSE	TRUE	FALSE	FALSE	FALSE	FALSE	TRUE	No	No	No	No	No	No	No	No	No	No	No	No	Others
693	27	17-40 years	Female	Suspected	Student	POSITIVE	FALSE	FALSE	FALSE	FALSE	FALSE	FALSE	FALSE	FALSE	FALSE	FALSE	FALSE	FALSE	FALSE	FALSE	TRUE	FALSE	FALSE	FALSE	FALSE	FALSE	FALSE	FALSE	FALSE	FALSE	TRUE	FALSE	FALSE	FALSE	FALSE	TRUE	No	No	No	No	No	No	No	No	No	No	No	No	Others
694	22	17-40 years	Female	Suspected	Student	POSITIVE	FALSE	FALSE	FALSE	FALSE	FALSE	FALSE	FALSE	FALSE	FALSE	FALSE	TRUE	FALSE	TRUE	FALSE	FALSE	TRUE	FALSE	TRUE	FALSE	TRUE	TRUE	FALSE	TRUE	FALSE	FALSE	TRUE	FALSE	TRUE	FALSE	FALSE	No	No	No	No	No	No	No	No	No	No	No	No	Others
695	31	17-40 years	Male	Suspected	Other	POSITIVE	FALSE	FALSE	FALSE	FALSE	TRUE	FALSE	FALSE	FALSE	FALSE	FALSE	FALSE	FALSE	FALSE	FALSE	FALSE	FALSE	FALSE	FALSE	FALSE	FALSE	FALSE	FALSE	FALSE	FALSE	TRUE	FALSE	FALSE	FALSE	FALSE	TRUE	No	Yes	No	No	No	No	No	No	No	No	No	No	Others
696	49	41-65 years	Male	Probable	Other	POSITIVE	TRUE	FALSE	TRUE	FALSE	FALSE	FALSE	FALSE	FALSE	FALSE	FALSE	FALSE	FALSE	FALSE	FALSE	FALSE	FALSE	FALSE	FALSE	FALSE	TRUE	TRUE	FALSE	TRUE	FALSE	FALSE	TRUE	FALSE	TRUE	FALSE	FALSE	No	No	Yes	No	No	No	No	No	No	No	No	No	Others
697	54	41-65 years	Male	Suspected	Other	NEGATIVE	FALSE	FALSE	TRUE	FALSE	FALSE	FALSE	FALSE	FALSE	FALSE	FALSE	FALSE	FALSE	FALSE	FALSE	FALSE	FALSE	FALSE	FALSE	FALSE	FALSE	FALSE	FALSE	TRUE	FALSE	FALSE	FALSE	FALSE	TRUE	FALSE	FALSE	No	No	No	No	No	No	No	No	No	No	No	No	Others
698	67	Above 66 years	Male	Probable	Other	NEGATIVE	FALSE	FALSE	FALSE	FALSE	TRUE	FALSE	FALSE	FALSE	FALSE	FALSE	FALSE	FALSE	FALSE	FALSE	FALSE	FALSE	FALSE	FALSE	FALSE	FALSE	FALSE	FALSE	FALSE	FALSE	TRUE	FALSE	FALSE	FALSE	FALSE	TRUE		No	No										Others
699	26	17-40 years	Male	Probable	Other	POSITIVE	TRUE	TRUE	TRUE	TRUE	FALSE	TRUE	TRUE	TRUE	TRUE	FALSE	FALSE	FALSE	FALSE	FALSE	FALSE	FALSE	FALSE	FALSE	FALSE	TRUE	TRUE	TRUE	TRUE	TRUE	FALSE	TRUE	TRUE	TRUE	TRUE	FALSE	No	No	No	No	No	No	No	No	No	No	No	No	Others
700	26	17-40 years	Male	Suspected	Other	NEGATIVE	TRUE	FALSE	FALSE	FALSE	FALSE	FALSE	FALSE	FALSE	FALSE	FALSE	FALSE	FALSE	FALSE	FALSE	FALSE	FALSE	FALSE	FALSE	FALSE	FALSE	TRUE	FALSE	FALSE	FALSE	FALSE	TRUE	FALSE	FALSE	FALSE	FALSE	No	No	No	No	No	No	No	No	No	No	No	No	Others
701	40	17-40 years	Male	Probable	Other	NEGATIVE	TRUE	FALSE	FALSE	FALSE	FALSE	FALSE	FALSE	FALSE	FALSE	FALSE	FALSE	FALSE	FALSE	FALSE	FALSE	FALSE	FALSE	FALSE	FALSE	FALSE	TRUE	FALSE	FALSE	FALSE	FALSE	TRUE	FALSE	FALSE	FALSE	FALSE	No	No	Yes	No	No	No	No	No	No	No	No	No	Others
702	30	17-40 years	Female	Probable	Other	NEGATIVE	TRUE	FALSE	TRUE	FALSE	FALSE	FALSE	FALSE	FALSE	FALSE	FALSE	FALSE	FALSE	FALSE	FALSE	FALSE	FALSE	FALSE	FALSE	FALSE	FALSE	TRUE	FALSE	TRUE	FALSE	FALSE	TRUE	FALSE	TRUE	FALSE	FALSE	No	No	No	No	No	No	No	No	No	No	No	No	Others
703	27	17-40 years	Male	Probable	Other	NEGATIVE	TRUE	FALSE	TRUE	FALSE	FALSE	FALSE	FALSE	FALSE	FALSE	FALSE	FALSE	FALSE	FALSE	FALSE	FALSE	FALSE	FALSE	FALSE	FALSE	FALSE	TRUE	FALSE	TRUE	FALSE	FALSE	TRUE	FALSE	TRUE	FALSE	FALSE	No	No	No	No	No	No	No	No	No	No	No	No	Others
704	76	Above 66 years	Female	Probable	Other	NEGATIVE	TRUE	FALSE	TRUE	FALSE	FALSE	FALSE	FALSE	FALSE	FALSE	FALSE	FALSE	FALSE	FALSE	FALSE	FALSE	FALSE	FALSE	FALSE	FALSE	FALSE	TRUE	FALSE	TRUE	FALSE	FALSE	TRUE	FALSE	TRUE	FALSE	FALSE	No	No	No	No	Yes	No	No	No	No	Yes	No	No	Others
705	83	Above 66 years	Male	Probable	Other	POSITIVE	TRUE	FALSE	TRUE	FALSE	FALSE	FALSE	FALSE	FALSE	FALSE	FALSE	FALSE	FALSE	FALSE	FALSE	FALSE	FALSE	FALSE	FALSE	FALSE	TRUE	TRUE	FALSE	TRUE	FALSE	FALSE	TRUE	FALSE	TRUE	FALSE	FALSE	No	No	No	No	Yes	No	No	No	No	No	No	No	Others
[truncated: 1 more columns]

## Sheet: Ct values post-onset of symptom
Ct values (days-post onset of symptoms)
0 - 2	3 - 5	6 - 8	9 - 11	12 - 15	≥16
18.02	16.44	14.09	26.98	25.98	20.9
18.93	16.62	15.33	27.63	28.98	24.8
27.85	20.8	17.77	27.73	33.81	15.58
33.02	21.83	17.93	32.47	35.81	29.66
34.84	22.46	18.77	32.91	27.49	34.21
15.37	23.44	19.55	33.22	30.94	36.13
24.44	24.96	20.88	34.34	31.02	37.7
26.05	25.11	21.09	35.99	35	17.41
26.28	28.02	24.15	25.74	32.35	34.85
27.33	28.58	25.01	26.29	32.53	35.86
28.47	28.93	25.91	26.95	34.74	26.9
29.04	29.76	26.7	27.47	36.46
29.72	30.76	27.96	28.75	39.87
31.33	30.96	28.35	28.79
31.43	31.85	29.59	31.29
32.86	32.66	31.69	31.98
35.31	33.15	32.25	32.58
16.03	33.23	32.7	33.19
17.66	33.7	34.94	34.91
23.77	33.91	35.78	36.79
25.45	34.41	35.81	39.11
27.67	34.76	36.96	28.47
28.1	35.31	37.96	35.25
28.14	35.4	16.59	35.89
28.23	35.4	16.75
28.64	36.34	23.23
28.69	36.69	24.23
29.02	37.14	24.26
29.64	17.54	24.65
29.67	18.76	26.72
29.74	21.89	26.96
29.78	24.21	28.6
29.89	25.04	28.96
30.24	25.93	29.27
30.37	26.42	29.83
30.38	26.92	29.94
30.57	27.78	32.83
30.61	28.98	33.14
30.83	29.15	33.57
32.01	29.95	33.86
32.11	30.43	33.96
32.31	30.47	35.17
32.41	31.19	35.7
32.92	32.3	35.81
33.17	32.32	36.68
33.2	32.91	39.09
33.97	33.54	39.7
34.04	34.54	18.3
34.1	35.64	22.83
34.5	36.09	23.32
34.86	37.17	25.01
36.02	37.9	25.36
36.52	37.95	26.64
38.82	38.27	26.7
	18.05	28.68
	19.86	30.91
	20.49	31.08
	22.43	34.73
	22.93	35.08
	22.97	35.31
	25.15
	25.19
	27.03
	28.28
	29.94
	31.88
	32.28
	32.64
	32.74
	32.93
	33.14
	33.28
	34.16
	34.36
	34.77
	34.92
	35.66
	36.39
	36.45
	36.58
	37.66
	39.59

## Sheet: Positive cases and Variants
2021 Epi-week	SARS-CoV-2 variant						Travel history
	N/A	Eta	Delta	Omicron	Others	Non-VOC/VOI	Local	International
30	14	0	2	0	0	1	2	0
31	18	0	4	0	0	2	3	0
32	20	0	16	0	0	1	2*	0
33	22	0	7	0	1	0	1	0
34	66	0	19	0	2	1	1	0
35	12	0	5	0	0	1	0	0
36	28	1	1	0	0	0	0	0
37	14	0	2	0	1	3	0	0
38	8	0	1	0	0	0	0	0
39	12	0	0	0	0	0	0	0
40	9	0	0	0	0	0	0	0
41	2	0	0	0	0	0	0	0
42	1	0	0	0	0	0	0	0
43	0	0	0	0	0	0	0	0
44	0	0	0	0	0	0	0	0
45	0	0	0	0	0	0	0	0
46	0	0	0	0	0	0	0	0
47	1	0	0	0	0	0	0	0
48	0	0	0	0	0	0	0	0
49	3	0	0	0	0	0	0	0
50	14	0	0	2	0	0	0	0
51	44	0	0	1	0	0	0	0
52	9	0	0	0	0	0	0	0
*1 samples each associated with Delta and non-VOC/VOI, respectively
